# Supplementary material for: AutoNeuriteJ: An ImageJ plugin for measurement and classification of neuritic extensions
Source: PLoS One. 2020 Jul 16;15(7):e0234529. doi: 10.1371/journal.pone.0234529 (PMC7365462; doi:10.1371/journal.pone.0234529)
Supplement: S1 Data — (ZIP) [file pone.0234529.s001.zip]

Archive with 6 entries (5 files):
- AutoNeuriteJ-master/
- AutoNeuriteJ-master/AutoneuriteJ.ijm
- AutoNeuriteJ-master/Demo-Image_Neurons_Cy3.tif
- AutoNeuriteJ-master/Demo-Image_Nuclei_DAPI.tif
- AutoNeuriteJ-master/Neuron.lut
- AutoNeuriteJ-master/README.txt
