# Supplementary material for: AutoNeuriteJ: An ImageJ plugin for measurement and classification of neuritic extensions
Source: PLoS One. 2020 Jul 16;15(7):e0234529. doi: 10.1371/journal.pone.0234529 (PMC7365462; doi:10.1371/journal.pone.0234529)
Supplement: S1 Data — (ZIP) [file pone.0234529.s001.zip › AutoNeuriteJ-master/Neuron.lut]

Index	Red	Green	Blue
0	0	0	0
1	255	0	0
2	20	148	20
3	255	255	0
4	199	21	133
5	108	2	119
6	249	66	158
7	249	66	158
8	249	66	158
9	249	66	158
10	249	66	158
11	249	66	158
12	249	66	158
13	249	66	158
14	249	66	158
15	249	66	158
16	249	66	158
17	249	66	158
18	249	66	158
19	249	66	158
20	249	66	158
21	249	66	158
22	249	66	158
23	249	66	158
24	249	66	158
25	249	66	158
26	249	66	158
27	249	66	158
28	249	66	158
29	249	66	158
30	249	66	158
31	249	66	158
32	249	66	158
33	249	66	158
34	249	66	158
35	249	66	158
36	249	66	158
37	249	66	158
38	249	66	158
39	249	66	158
40	249	66	158
41	249	66	158
42	249	66	158
43	249	66	158
44	249	66	158
45	249	66	158
46	249	66	158
47	249	66	158
48	249	66	158
49	249	66	158
50	249	66	158
51	249	66	158
52	249	66	158
53	249	66	158
54	249	66	158
55	249	66	158
56	249	66	158
57	249	66	158
58	249	66	158
59	249	66	158
60	249	66	158
61	249	66	158
62	249	66	158
63	249	66	158
64	249	66	158
65	249	66	158
66	249	66	158
67	249	66	158
68	249	66	158
69	249	66	158
70	249	66	158
71	249	66	158
72	249	66	158
73	249	66	158
74	249	66	158
75	249	66	158
76	249	66	158
77	249	66	158
78	249	66	158
79	249	66	158
80	249	66	158
81	249	66	158
82	249	66	158
83	249	66	158
84	249	66	158
85	249	66	158
86	249	66	158
87	249	66	158
88	249	66	158
89	249	66	158
90	249	66	158
91	249	66	158
92	249	66	158
93	249	66	158
94	249	66	158
95	249	66	158
96	249	66	158
97	249	66	158
98	249	66	158
99	249	66	158
100	249	66	158
101	249	66	158
102	249	66	158
103	249	66	158
104	249	66	158
105	249	66	158
106	249	66	158
107	249	66	158
108	249	66	158
109	249	66	158
110	249	66	158
111	249	66	158
112	249	66	158
113	249	66	158
114	249	66	158
115	249	66	158
116	249	66	158
117	249	66	158
118	249	66	158
119	249	66	158
120	249	66	158
121	249	66	158
122	249	66	158
123	249	66	158
124	249	66	158
125	249	66	158
126	249	66	158
127	249	66	158
128	249	66	158
129	249	66	158
130	249	66	158
131	249	66	158
132	249	66	158
133	249	66	158
134	249	66	158
135	249	66	158
136	249	66	158
137	249	66	158
138	249	66	158
139	249	66	158
140	249	66	158
141	249	66	158
142	249	66	158
143	249	66	158
144	249	66	158
145	249	66	158
146	249	66	158
147	249	66	158
148	249	66	158
149	249	66	158
150	249	66	158
151	249	66	158
152	249	66	158
153	249	66	158
154	249	66	158
155	249	66	158
156	249	66	158
157	249	66	158
158	249	66	158
159	249	66	158
160	249	66	158
161	249	66	158
162	249	66	158
163	249	66	158
164	249	66	158
165	249	66	158
166	249	66	158
167	249	66	158
168	249	66	158
169	249	66	158
170	249	66	158
171	249	66	158
172	249	66	158
173	249	66	158
174	249	66	158
175	249	66	158
176	249	66	158
177	249	66	158
178	249	66	158
179	249	66	158
180	249	66	158
181	249	66	158
182	249	66	158
183	249	66	158
184	249	66	158
185	249	66	158
186	249	66	158
187	249	66	158
188	249	66	158
189	249	66	158
190	249	66	158
191	249	66	158
192	249	66	158
193	249	66	158
194	249	66	158
195	249	66	158
196	249	66	158
197	249	66	158
198	249	66	158
199	249	66	158
200	249	66	158
201	249	66	158
202	249	66	158
203	249	66	158
204	249	66	158
205	249	66	158
206	249	66	158
207	249	66	158
208	249	66	158
209	249	66	158
210	249	66	158
211	249	66	158
212	249	66	158
213	249	66	158
214	249	66	158
215	249	66	158
216	249	66	158
217	249	66	158
218	249	66	158
219	249	66	158
220	249	66	158
221	249	66	158
222	249	66	158
223	249	66	158
224	249	66	158
225	249	66	158
226	249	66	158
227	249	66	158
228	249	66	158
229	249	66	158
230	249	66	158
231	249	66	158
232	249	66	158
233	249	66	158
234	249	66	158
235	249	66	158
236	249	66	158
237	249	66	158
238	249	66	158
239	249	66	158
240	249	66	158
241	249	66	158
242	249	66	158
243	249	66	158
244	249	66	158
245	249	66	158
246	249	66	158
247	249	66	158
248	249	66	158
249	249	66	158
250	249	66	158
251	249	66	158
252	249	66	158
253	249	66	158
254	249	66	158
255	249	66	158
