# Supplementary material for: AutoNeuriteJ: An ImageJ plugin for measurement and classification of neuritic extensions
Source: PLoS One. 2020 Jul 16;15(7):e0234529. doi: 10.1371/journal.pone.0234529 (PMC7365462; doi:10.1371/journal.pone.0234529)
Supplement: S2 Data — (ZIP) [file pone.0234529.s002.zip]

Archive with 10 entries (10 files):
- Fig 3 Correl μm.txt
- Fig 3 Nbre Neurites.txt
- Fig 3 Sholl Correlation.txt
- Fig 4 Noco Length ratio.txt
- Fig 4 Noco Number.txt
- Fig 5 Axon ref Axon.txt
- Fig 5 Dendrite ref Axon.txt
- Fig 6 MAP6 Axon.txt
- Fig 6 MAP6 Axonal Tree.txt
- Fig 6 Map6 Internode.txt
