# Supplementary material for: AutoNeuriteJ: An ImageJ plugin for measurement and classification of neuritic extensions
Source: PLoS One. 2020 Jul 16;15(7):e0234529. doi: 10.1371/journal.pone.0234529 (PMC7365462; doi:10.1371/journal.pone.0234529)
Supplement: S2 Data — (ZIP) [file pone.0234529.s002.zip › Fig 3 Correl μm.txt]

NeuronJ	AutoneuriteJ
149,242000	157,932400
55,942460	63,172040
255,305200	272,828500
303,749500	323,877500
73,353590	87,390300
83,503960	80,844690
93,627880	98,811390
210,269700	221,396100
203,323700	213,793600
128,350500	139,809200
34,769690	36,746010
245,422800	257,884500
208,658500	220,680700
87,524250	94,365140
81,626370	87,027530
246,124600	261,647700
121,990500	217,005200
113,771200	122,768100
129,368000	139,251900
242,467400	265,663100
167,849600	198,342100
164,882000	174,278700
206,561600	230,618900
184,141700	207,860600
166,784400	176,417700
167,054700	177,747900
278,968000	272,334400
97,394360	97,576730
207,455900	221,367600
131,826700	107,259600
108,650300	111,675000
156,621200	165,096100
66,853610	68,106770
178,804000	190,634500
96,624550	101,483100
200,169300	224,394200
230,336000	241,768900
209,659200	219,802600
222,320200	231,452900
190,711700	195,384300
220,193000	297,544800
268,251600	331,930500
157,872100	167,609000
90,696680	89,655000
276,639500	296,876800
173,786500	186,966900
217,280200	226,187800
52,932570	59,500440
72,130680	77,799130
223,588300	233,851800
150,672600	163,094000
43,789050	47,590840
410,008800	438,985400
323,696500	393,753200
333,127000	359,694000
157,107200	164,015700
319,401100	337,603500
42,648040	59,693300
61,065700	64,166370
122,568100	127,987400
68,444500	68,169950
160,642700	167,977400
264,533500	279,106900
21,334340	18,184100
110,879700	121,901700
57,654940	57,302190
59,320650	64,488880
105,239200	108,307000
275,761700	297,223900
172,291400	197,441700
71,394080	128,117000
171,999900	186,087100
211,841500	221,400100
208,860400	223,901800
201,202300	217,690500
110,602300	120,119300
63,321260	68,635540
43,601360	52,861520
140,394900	156,100200
192,302900	207,616300
104,057500	112,116100
25,507170	24,624580
113,721600	126,928200
73,334240	80,274020
96,905770	101,290200
188,600300	203,441200
264,834400	275,587900
191,183200	204,164500
250,470900	332,773200
173,835200	189,750800
170,862100	172,855100
57,603340	58,126630
221,023400	235,143500
142,181900	152,560500
210,277400	228,080900
82,084630	100,212100
97,885520	105,574400
62,208960	57,338530
312,588600	339,666500
190,756800	203,593800
85,857560	86,533490
167,913200	174,444700
131,282000	137,847300
121,019700	130,057500
162,771200	167,641400
101,947100	109,503600
260,994100	271,408800
316,774000	354,820100
