# Supplementary material for: AutoNeuriteJ: An ImageJ plugin for measurement and classification of neuritic extensions
Source: PLoS One. 2020 Jul 16;15(7):e0234529. doi: 10.1371/journal.pone.0234529 (PMC7365462; doi:10.1371/journal.pone.0234529)
Supplement: S2 Data — (ZIP) [file pone.0234529.s002.zip › Fig 3 Nbre Neurites.txt]

By Eye	�AutoNeuriteJ
3,	3,
5,	5,
2,	3,
4,	4,
2,	2,
2,	3,
2,	2,
5,	5,
2,	2,
3,	3,
4,	4,
5,	5,
2,	2,
2,	2,
5,	3,
3,	3,
4,	3,
2,	2,
2,	2,
2,	2,
2,	2,
3,	3,
2,	2,
5,	4,
4,	4,
2,	2,
4,	5,
3,	3,
2,	2,
2,	2,
4,	2,
2,	2,
5,	4,
2,	2,
4,	3,
4,	4,
2,	2,
2,	2,
2,	2,
2,	2,
4,	4,
3,	4,
3,	3,
8,	7,
2,	2,
3,	3,
5,	4,
3,	3,
3,	2,
2,	2,
3,	3,
4,	3,
2,	2,
2,	2,
2,	2,
2,	2,
2,	2,
2,	3,
3,	3,
2,	2,
4,	4,
3,	3,
2,	2,
2,	2,
2,	2,
3,	2,
3,	4,
4,	3,
3,	3,
6,	3,
3,	3,
3,	3,
2,	2,
3,	2,
2,	2,
2,	2,
4,	4,
2,	3,
2,	2,
2,	2,
3,	3,
2,	2,
4,	4,
2,	3,
2,	2,
2,	2,
5,	5,
2,	2,
3,	4,
3,	3,
4,	4,
2,	2,
2,	4,
4,	4,
2,	2,
5,	4,
4,	5,
1,	1,
3,	3,
2,	3,
4,	4,
2,	2,
3,	4,
4,	4,
4,	4,
2,	2,
3,	3,
4,	4,
