# Supplementary material for: AutoNeuriteJ: An ImageJ plugin for measurement and classification of neuritic extensions
Source: PLoS One. 2020 Jul 16;15(7):e0234529. doi: 10.1371/journal.pone.0234529 (PMC7365462; doi:10.1371/journal.pone.0234529)
Supplement: S2 Data — (ZIP) [file pone.0234529.s002.zip › Fig 3 Sholl Correlation.txt]

AutoNeuriteJ	Sholl	Sholl	Sholl
1,	1,112000	0,400000	169
2,	2,060000	0,588000	597
3,	3,157000	0,647000	638
4,	3,536000	0,829000	1013
5,	5,269000	0,801000	186
6,	6,721000	1,019000	61
7,	7,500000	0,949000	26
8,	8,800000	0,837000	5
