# Supplementary material for: AutoNeuriteJ: An ImageJ plugin for measurement and classification of neuritic extensions
Source: PLoS One. 2020 Jul 16;15(7):e0234529. doi: 10.1371/journal.pone.0234529 (PMC7365462; doi:10.1371/journal.pone.0234529)
Supplement: S2 Data — (ZIP) [file pone.0234529.s002.zip › Fig 4 Noco Length ratio.txt]

Longest DMSO	Longest Noco	Axon DMSO	Axon Noco
38,967320	26,968410	118,902100	103,631200
26,140030	30,382330	78,076900	72,663160
47,108850	41,109400	71,349460	83,733290
32,382150	27,554130	71,349460	81,005640
36,624440	20,726300	78,804730	80,177260
34,139310	23,554500	186,979700	71,106950
48,280290	30,725390	118,316200	96,175950
38,624260	42,623900	83,248120	71,249070
49,694390	43,795480	139,184600	167,182400
49,351330	41,452460	85,247930	101,489300
46,866190	43,209620	91,732700	91,690990
53,108310	29,311290	124,558500	89,933830
48,866010	10,484410	88,661850	109,731200
42,623900	30,725390	88,176530	79,348880
31,068590	22,726120	81,390270	101,146100
51,209030	42,623900	76,562260	85,490460
41,795520	59,208440	128,901200	72,521050
38,038540	28,139850	110,559600	83,248120
49,794930	44,037990	81,733470	95,631800
40,281020	24,483280	94,661310	91,590590
40,967280	40,381420	96,661130	80,177260
57,693800	47,451910	74,278210	95,832890
35,210340	38,139080	90,661670	83,691720
37,553220	41,452460	85,147390	79,934600
34,281420	38,624260	73,349430	75,834420
16,484000	27,554130	72,077450	127,629200
71,349460	67,107170	111,287400	78,520500
42,623900	32,967860	83,348520	84,319020
27,068810	27,554130	124,457900	146,355700
64,663750	51,694210	92,560940	79,248340
39,553180	39,209980	114,216200	104,216900
65,107350	18,483820	140,699300	76,520680
51,351150	21,897740	71,935330	88,661850
34,624630	59,936280	85,005270	75,491360
80,562030	31,068590	89,833290	92,318430
56,279710	25,897380	103,246400	124,558500
46,623670	19,897920	94,661310	83,934230
45,209580	26,140030	91,490050	87,490410
63,935920	27,897190	83,005460	115,973300
38,523720	58,421640	75,692310	83,833840
58,178980	35,553410	93,004690	99,388920
63,835370	24,725930	71,106950	86,419370
64,521640	23,311840	75,349240	113,387800
53,350960	32,139490	79,348880	89,590630
41,795520	35,553410	86,076320	71,249070
70,521230	19,312200	117,387400	76,177630
54,865600	29,311290	76,177630	81,490810
48,522950	42,866550	87,247750	107,731400
61,350380	34,624630	74,278210	73,006230
35,896610	40,481960	117,730500	106,802500
45,694750	45,309980	87,247750	74,420330
67,693030	36,624440	90,661670	92,661480
28,039310	47,451910	72,763570	73,491550
43,795480	25,311660	92,075770	71,692670
36,724980	43,209620	83,490630	129,386500
28,482910	40,381420	118,357900	83,248120
55,936500	23,897560	121,730300	75,006040
42,866550	30,725390	83,691720	85,975770
51,694210	46,381020	108,601300	78,177440
45,452100	57,451140	239,502300	78,419960
34,139310	17,069720	178,152100	144,255300
22,140400	24,725930	88,176530	112,802100
50,280110	28,139850	91,933650	77,248520
19,897920	22,483460	102,560200	78,662620
49,694390	39,795700	116,659600	71,106950
52,280070	70,864290	80,905100	92,803600
88,318650	66,278940	159,810400	124,215300
66,521450	60,764660	83,833840	79,005820
51,552090	22,483460	148,799100	118,416700
41,795520	62,864880	81,591360	95,146620
33,553590	26,382690	77,248520	91,975230
26,382690	52,865790	92,075770	96,761670
42,866550	36,967500	114,801900	86,318830
35,210340	27,554130	72,763570	106,903000
60,279340	35,553410	73,006230	84,176900
53,451510	35,210340	74,420330	86,318830
58,036860	46,037810	99,832520	75,248700
50,623310	64,036460	80,905100	79,733660
25,796830	53,593620	77,591720	113,730900
50,037590	29,311290	101,731800	77,491180
56,380250	38,038540	82,762790	82,662250
51,108490	34,725030	71,592120	176,738000
138,113600	36,381780	146,598200	82,904910
47,795110	13,655810	107,530300	72,763570
55,794380	35,553410	99,288380	382,811600
37,695480	34,967690	80,662440	80,319370
48,623490	52,037410	182,252300	83,248120
47,937230	40,967280	96,016580	72,864110
43,310160	67,349830	96,560720	96,903790
65,550960	29,796610	92,661480	120,943500
42,381380	52,280070	80,419920	76,177630
57,593260	32,382150	75,934970	89,732750
37,795880	43,209620	77,934780	133,871300
59,107900	36,624440	115,044400	71,450010
28,382510	34,038910	98,075220	92,075770
40,038360	32,967860	74,177670	82,662250
68,178210	41,795520	72,278390	79,549830
48,037770	34,967690	160,739200	73,491550
46,623670	28,139850	75,248700	76,319740
46,381020	27,554130	84,863160	76,662800
37,553220	52,280070	78,177440	83,106000
37,452820	23,897560	75,591770	104,216900
36,724980	36,281380	70,763750	103,731600
68,420870	66,178390	111,103600	88,661850
54,037230	57,350600	76,319740	90,904330
33,553590	56,764880	223,018400	96,075400
40,138900	24,483280	87,448690	92,904140
58,279520	17,554900	126,073000	82,076540
52,765240	30,139670	89,732750	90,904330
21,312020	27,554130	99,974640	92,661480
23,311840	35,068230	84,662220	101,347000
44,481600	27,554130	88,419190	119,286700
31,553770	32,382150	73,692490	116,216000
21,554540	26,140030	76,763340	166,697200
38,281200	38,967320	232,775000	90,318610
54,622950	35,453000	140,356100	74,662990
46,623670	33,796250	85,490460	82,762790
41,209800	35,310890	86,662030	81,005640
69,935370	30,968050	84,176900	120,316200
31,896830	46,866190	114,902300	85,833660
53,593620	33,796250	110,459000	173,081400
89,147030	39,209980	73,006230	160,437700
47,694570	9,656030	84,319020	97,974820
42,623900	37,452820	74,905640	97,004330
37,553220	48,280290	106,660400	72,319960
46,037810	44,037990	77,834240	88,076130
75,591770	36,624440	102,317500	71,592120
49,108670	54,865600	117,730500	79,005820
25,554310	40,281020	81,691900	125,771500
92,318430	41,553000	71,491580	93,732530
48,037770	39,795700	223,805100	75,591770
40,866740	36,967500	74,177670	144,213700
43,552820	25,311660	133,871300	151,526700
91,146840	19,897920	79,591540	105,488900
48,380830	49,937050	107,346600	73,692490
35,310890	47,451910	77,248520	77,976360
53,936680	38,281200	92,904140	96,318060
36,967500	44,866370	83,833840	110,074300
53,451510	39,209980	176,938900	83,390240
75,491360	21,312020	85,833660	71,450010
32,825750	35,553410	87,975590	78,419960
67,693030	35,796060	82,904910	81,348700
20,726300	55,693980	81,005640	75,106580
55,350780	53,350960	94,117160	93,389320
29,068630	47,108850	144,213700	111,932000
52,280070	37,795880	110,559600	96,075400
30,968050	17,312240	86,318830	73,006230
38,967320	65,492130	96,318060	92,904140
38,139080	32,139490	131,729400	71,592120
71,592120	55,451320	102,560200	96,418600
40,381420	23,897560	142,841200	79,834060
57,593260	52,623130	153,769200	101,832300
87,105640	40,381420	74,278210	133,528200
30,624990	41,795520	74,077260	114,801900
48,522950	39,109580	107,045100	82,419740
34,381970	40,967280	72,420510	111,044800
47,108850	42,866550	114,944000	77,005860
46,381020	35,553410	97,832700	71,834790
45,552640	34,967690	102,317500	79,348880
55,451320	30,968050	75,934970	74,520870
26,140030	52,865790	124,700600	76,077080
80,762980	43,452270	91,490050	93,389320
75,934970	65,207900	88,176530	72,663160
55,451320	23,311840	71,692670	79,834060
43,795480	46,037810	91,490050	137,385700
32,725210	44,037990	148,254900	105,388400
45,795300	42,138720	120,115100	72,864110
25,654710	43,694930	110,316900	107,145700
57,007540	29,553950	85,833660	70,763750
36,724980	52,037410	88,762390	107,145700
37,896420	20,140440	113,730900	91,833110
62,521820	42,724440	189,222200	451,575500
61,107720	16,726520	164,153200	84,319020
61,936100	86,176710	168,981200	89,732750
30,968050	51,794750	84,762620	92,560940
39,452640	31,553770	130,800600
49,937050	65,249470	72,035730
57,250200	28,725570	132,800400
75,491360	27,897190	84,662220
59,593080	34,381970	107,731400
47,451910	48,280290	79,934600
30,968050	41,209800	181,423900
60,178800	25,554310	71,349460
43,552820	33,896790	93,590410
40,624080	55,208660	129,972200
47,108850	37,553220	72,278390
48,522950	26,725750	79,834060
35,453000	60,279340	103,530700
50,137990	52,280070	73,692490
54,279880	65,350010	111,731000
36,381780	59,107900	91,833110
39,795700	36,967500	97,974820
55,451320	28,712420	110,074300
65,249470	44,623710	101,246600
88,904510	50,280110	130,457400
78,520500	64,421090	137,770500
57,208480	19,897920	76,520680
21,312020	42,623900	71,006410
88,904510	28,725570	101,288200
104,216900	65,450550	86,662030
49,351330	34,381970	82,177080
29,897010	31,796430	229,118500
45,209580	24,968600	83,691720
59,794160	26,968410	74,520870
43,452270	73,148350	77,005860
61,693440	11,898510	96,661130
37,795880	36,139130	84,662220
64,178570	37,795880	93,874640
50,765430	38,281200	83,934230
63,107540	39,452640	76,077080
48,966550	34,967690	161,366600
122,416400	27,796790	97,590040
48,623490	23,897560	95,146620
62,178760	47,694570	85,348340
36,867100	36,139130	101,146100
48,380830	35,210340	96,075400
40,866740	34,381970	97,104730
38,482140	43,452270	79,691940
73,006230	40,866740	107,246100
61,592900	33,553590	171,667300
67,592490	17,312240	77,834240
75,591770	33,796250	83,348520
80,277800	44,280650	71,207350
54,279880	30,968050	91,448330
43,795480	52,623130	89,833290
82,904910	30,968050	77,349060
36,624440	32,967860	92,661480
53,208850	38,624260	72,177850
64,278980	31,210710	99,589860
41,452460	49,451870	102,802800
39,209980	27,311470	71,450010
51,351150	34,967690	89,147030
79,491000	37,795880	89,247570
59,693620	20,483640	73,935150
31,553770	38,523720	71,692670
35,210340	36,139130	89,833290
45,795300	38,967320	92,176310
52,037410	44,623710	83,005460
26,725750	23,311840	70,763750
72,763570	61,835560	71,106950
43,795480	41,795520	135,427600
37,553220	60,522000	85,390050
50,280110	40,624080	72,521050
78,763160	30,139670	111,145300
56,037040	46,623670	125,972600
44,866370	31,453230	96,661130
57,693800	21,312020	71,249070
52,280070	30,482730	84,319020
64,521640	31,311110	148,213300
33,896790	17,312240	82,520140
67,835150	85,448880	94,661310
32,382150	50,966370	85,490460
57,936460	34,381970	88,076130
55,108260	14,484050	119,872600
67,349830	44,623710	73,106770
62,864880	42,280840	80,076720
42,381380	38,866920	87,147210
30,725390	42,866550	87,147210
35,453000	31,553770	98,803200
45,795300	47,451910	115,730700
69,692850	52,765240	119,730300
44,280650	54,422000	114,559200
81,348700	23,311840	80,177260
47,351510	58,279520	98,317880
50,522770	36,624440	77,591720
27,897190	32,725210	75,349240
32,967860	44,138540	76,763340
39,209980	39,452640	99,974640
51,209030	36,967500	126,901300
64,178570	64,421090	87,005100
47,451910	24,140220	72,905690
60,178800	28,382510	73,935150
58,178980	39,695300	83,248120
38,624260	36,038720	98,661080
46,724080	19,897920	133,913000
35,896610	51,209030	89,105450
51,694210	48,623490	94,803420
88,076130	63,693260	131,670500
42,038180	44,623710	94,318240
71,450010	34,239850	105,832000
22,483460	40,038360	116,701200
67,592490	28,625030	110,216400
47,108850	25,554310	83,490630
46,037810	40,038360	112,559400
44,623710	19,897920	75,248700
73,491550	47,209390	100,903400
29,311290	61,208260	140,841400
36,139130	36,381780	99,489320
25,311660	44,037990	103,288000
35,310890	31,453230	83,833840
74,177670	33,310930	133,528200
52,623130	34,867280	70,964840
29,796610	35,796060	92,075770
47,552450	30,968050	94,519190
51,694210	29,311290	136,942100
43,209620	33,553590	96,903790
77,491180	46,866190	193,079700
46,037810	30,139670
32,725210	28,382510
49,694390	33,453190
43,209620	30,725390
59,208440	54,622950
68,077670	33,553590
54,865600	26,382690
54,037230	15,069910
59,350560	55,108260
65,207900	38,281200
56,279710	60,522000
52,037410	29,311290
41,553000	64,663750
79,005820	17,655440
64,178570	32,382150
34,725030	42,866550
24,725930	22,483460
47,552450	71,349460
65,450550	33,210530
91,247390	36,967500
44,623710	66,521450
31,553770	46,623670
37,210160	30,725390
63,249650	46,623670
72,521050	47,937230
75,349240	51,451690
34,139310	27,311470
41,795520	56,865430
47,795110	74,763530
45,452100	54,179340
69,834970	27,897190
96,318060	67,107170
42,866550	35,796060
47,552450	48,866010
45,209580	35,210340
46,138360	42,866550
30,725390	62,178760
47,108850	19,655260
65,935730	14,484050
73,006230	30,624990
31,796430	21,554540
50,623310	25,554310
48,380830	42,038180
67,935550	18,241160
37,352280	25,311660
65,935730	26,968410
23,654900	46,966740
30,968050	28,968230
53,350960	29,553950
49,108670	53,552050
30,382330	34,624630
42,038180	47,694570
48,380830	44,381200
26,968410	40,281020
58,279520	19,069540
57,350600	36,381780
58,078580	66,278940
46,966740	23,554500
68,420870	68,278760
39,937820	22,726120
32,725210	29,068630
63,007000	29,553950
46,037810	37,795880
73,935150	24,725930
73,248890	67,349830
67,592490	59,693620
74,177670	44,966920
61,450780	51,694210
30,725390	43,452270
45,452100	26,483090
37,695480	35,796060
26,968410	37,210160
42,623900	44,866370
63,935920	46,866190
42,280840	48,623490
66,077850	64,178570
39,209980	47,209390
55,551870	31,553770
115,245500	33,796250
65,450550	42,038180
52,280070	39,795700
41,452460	35,796060
139,285200	56,179160
56,037040	50,522770
40,624080	30,482730
49,794930	21,312020
38,038540	53,936680
57,593260	32,967860
48,866010	34,381970
57,451140	45,795300
26,483090	64,864840
70,663350	33,553590
48,280290	38,624260
39,209980	35,210340
37,210160	48,037770
64,521640	35,796060
103,974300	28,725570
75,934970	47,795110
54,622950	46,280470
53,451510	41,553000
54,380290	52,380470
30,382330	71,106950
52,623130	66,764110
47,209390	13,069950
57,693800	46,966740
20,140440	34,624630
42,866550	28,968230
62,279160	27,311470
42,038180	40,624080
60,865060	31,311110
73,491550	46,966740
66,036280	63,350200
55,936500	25,311660
72,420510	38,724800
49,451870	30,382330
67,693030	25,897380
30,382330	26,382690
70,178030	48,623490
44,866370	25,897380
55,936500	55,108260
26,725750	28,382510
38,139080	68,420870
41,310340	33,553590
19,897920	37,210160
34,624630	48,037770
39,452640	42,381380
68,864470	48,037770
45,795300	25,311660
49,552270	64,178570
61,551320	25,311660
105,346800	30,968050
74,863930	62,178760
37,210160	49,694390
67,693030	57,108080
17,069720	44,381200
80,662440	65,935730
73,349430	49,108670
54,622950	23,897560
54,765060	50,865970
48,623490	30,382330
33,553590	25,311660
51,593810	23,654900
51,794750	26,968410
45,452100	68,621810
48,966550	35,453000
61,592900	30,725390
29,796610	27,311470
30,139670	52,522590
36,724980	28,968230
25,554310	59,835740
68,077670	57,108080
16,484000	26,140030
67,450370	21,897740
50,623310	48,866010
21,797200	58,522180
42,138720	45,452100
78,419960	37,553220
34,867280	38,139080
28,968230	39,695300
28,039310	34,381970
51,108490	46,523130
91,590590	43,552820
33,796250	53,694170
42,967100	46,280470
39,553180	42,280840
63,007000	75,248700
27,897190	50,623310
53,451510	32,967860
43,109210	31,553770
61,693440	25,311660
29,796610	64,036460
57,936460	61,350380
61,793980	65,350010
29,796610	20,140440
63,107540	42,623900
61,107720	40,381420
27,311470	36,624440
62,036640	33,310930
73,449830	48,037770
36,624440	35,453000
46,037810	51,936870
36,967500	41,795520
42,381380	63,935920
66,178390	27,554130
37,553220	39,452640
55,451320	34,967690
27,068810	33,068410
107,187200	41,452460
63,693260	18,483820
37,210160	43,209620
60,036680	12,241710
53,350960	24,725930
65,450550	36,967500
32,967860	24,140220
56,037040	26,968410
10,484410	29,553950
50,865970	53,108310
35,310890	27,068810
26,968410	29,796610
51,209030	52,280070
42,138720	55,936500
51,108490	35,796060
54,765060	58,764700
54,037230	46,866190
40,038360	51,936870
41,795520	17,312240
51,209030	23,554500
28,725570	53,694170
19,897920	38,381600
54,622950	46,280470
69,692850	69,006590
41,209800	44,866370
79,390460	37,553220
50,623310	24,968600
71,935330	37,452820
21,069360	23,654900
63,935920	55,936500
29,796610	19,069540
29,311290	22,240800
81,248150	52,522590
62,036640	68,420870
68,178210	30,725390
42,967100	32,482690
60,865060	24,382730
87,348300	40,138900
55,108260	27,897190
83,248120	31,796430
78,419960	67,592490
51,209030	21,312020
53,593620	27,897190
51,108490	27,796790
70,178030	31,311110
56,421820	39,209980
58,622580	25,069000
51,552090	46,523130
89,046630	39,553180
61,936100	24,483280
52,865790	36,724980
49,209210	31,068590
63,107540	35,453000
54,279880	42,623900
58,178980	66,663570
61,693440	36,967500
48,522950	45,552640
59,835740	63,935920
53,936680	33,310930
50,280110	24,140220
29,796610	34,624630
31,068590	40,624080
38,624260	53,936680
50,380650	32,624810
53,694170	28,725570
34,139310	53,794570
49,451870	43,209620
79,005820	55,794380
101,873900	30,382330
68,621810	53,208850
48,380830	31,896830
64,764300	54,522400
43,552820	31,553770
36,967500	62,521820
47,694570	38,967320
51,794750	35,796060
44,523320	39,109580
66,764110	30,725390
66,421050	50,865970
93,247210	30,382330
38,381600	33,453190
41,795520	37,795880
69,834970	30,725390
63,693260	20,726300
33,210530	56,622760
32,382150	33,210530
40,866740	40,967280
34,725030	22,483460
48,623490	25,554310
57,350600	46,037810
59,350560	58,178980
33,796250	23,311840
72,035730	27,554130
82,419740	37,553220
42,866550	105,631000
45,795300	25,311660
34,725030	54,279880
57,936460	49,351330
67,835150	66,178390
76,035510	37,553220
42,623900	27,554130
65,450550	35,553410
36,724980	49,451870
69,692850	39,553180
40,138900	47,451910
44,866370	23,554500
36,381780	48,522950
38,967320	18,140620
55,936500	48,280290
42,381380	42,623900
90,762210	57,208480
29,897010	41,209800
24,725930	27,554130
46,138360	33,796250
27,554130	50,865970
34,967690	37,553220
16,484000	32,139490
28,139850	46,866190
58,279520	50,623310
82,177080	31,553770
27,554130	26,968410
56,179160	41,795520
59,107900	29,210890
43,209620	19,655260
43,209620	27,554130
68,663390	44,138540
53,794570	37,210160
35,210340	21,069360
29,654490	40,281020
25,412200	40,381420
60,178800	38,724800
51,108490	20,483640
23,654900	50,380650
38,967320	36,381780
37,210160	29,897010
48,866010	41,795520
59,007360	37,452820
67,693030	15,898140
79,248340	28,139850
54,622950	30,968050
33,896790	32,624810
32,482690	47,351510
47,937230	61,936100
57,108080	36,967500
107,932300	32,624810
69,349650	33,796250
42,381380	49,108670
78,277840	17,069720
46,866190	34,139310
60,036680	45,795300
60,764660	48,280290
20,726300	12,241710
35,796060	41,553000
80,762980	39,553180
32,725210	25,897380
56,279710	30,725390
44,381200	29,311290
120,558700	60,522000
26,725750	67,935550
70,278570	30,725390
48,280290	29,553950
40,138900	48,380830
50,865970	28,968230
52,765240	26,725750
50,037590	34,381970
47,937230	30,968050
22,726120	19,312200
50,522770	40,624080
50,865970	47,937230
28,725570	18,483820
48,280290	65,450550
58,380070	46,523130
43,209620	52,865790
25,069000	73,491550
50,623310	35,896610
35,453000	39,795700
36,381780	23,554500
22,726120	41,209800
81,691900	31,311110
50,037590	20,140440
52,037410	46,866190
20,140440	33,796250
44,280650	62,279160
74,177670	24,140220
70,178030	47,209390
62,036640	23,554500
42,766010	18,726340
55,794380	26,140030
47,451910	39,310520
58,421640	67,835150
34,482510	40,381420
111,731000	43,452270
38,381600	38,038540
122,458100	34,624630
50,865970	59,208440
32,139490	26,725750
35,310890	19,069540
43,452270	34,725030
45,452100	36,381780
57,593260	42,038180
85,833660	34,038910
47,895660	30,139670
61,693440	26,968410
50,522770	35,796060
52,765240	25,069000
38,038540	52,966190
44,381200	36,967500
40,138900	36,624440
62,521820	26,140030
59,107900	17,898100
37,653770	39,209980
83,348520	21,312020
40,138900	42,623900
52,765240	22,140400
36,139130	44,037990
76,177630	21,655080
64,864840	23,311840
86,762440	38,967320
29,796610	44,138540
61,208260	28,625030
66,864650	40,866740
17,898100	39,795700
30,382330	27,554130
91,146840	57,451140
20,726300	29,311290
47,451910	46,037810
24,140220	64,421090
54,037230	76,863750
52,765240	58,036860
60,178800	26,725750
58,622580	40,624080
47,108850	60,279340
32,967860	51,108490
30,139670	40,381420
28,725570	39,695300
38,624260	27,897190
67,592490	25,796830
36,139130	42,623900
40,866740	51,108490
66,278940	21,655080
50,280110	43,109210
45,109030	18,726340
56,037040	49,552270
26,140030	44,280650
28,482910	56,522360
75,834420	35,210340
21,655080	48,037770
44,623710	42,280840
40,381420	33,796250
44,866370	31,896830
45,452100	44,280650
21,655080	34,038910
50,380650	39,452640
73,207310	50,037590
53,936680	22,726120
70,521230	45,795300
38,967320	45,109030
34,038910	48,866010
56,522360	22,968640
35,796060	40,724620
37,210160	30,139670
44,138540	32,725210
45,209580	121,629700
86,218430	13,312610
65,450550	33,553590
27,796790	31,210710
34,038910	29,897010
59,107900	61,107720
92,318430	51,108490
39,452640	26,140030
54,422000	39,209980
24,968600	49,694390
115,872800	70,521230
46,623670	35,310890
30,968050	50,037590
23,311840	50,280110
37,795880	33,796250
35,210340	31,210710
71,935330	50,380650
31,796430	37,068050
44,966920	68,178210
44,381200	29,068630
45,795300	40,038360
28,240390	29,553950
28,382510	41,209800
36,724980	52,765240
25,897380	34,381970
44,623710	31,553770
40,866740	49,694390
33,210530	69,834970
27,554130	34,967690
43,795480	42,280840
48,966550	50,037590
67,349830	57,108080
27,554130	31,796430
63,208080	55,108260
32,967860	34,139310
45,694750	25,211110
51,694210	39,452640
45,109030	28,725570
52,280070	39,795700
44,866370	24,140220
87,975590	35,210340
48,623490	42,967100
42,038180	36,381780
42,967100	50,037590
25,897380	31,311110
47,694570	27,897190
50,522770	45,694750
26,382690	38,381600
47,694570	44,037990
56,865430	41,795520
30,139670	44,866370
50,966370	26,725750
45,694750	34,624630
89,105450	60,178800
28,725570	50,723850
50,380650	44,623710
28,382510	51,794750
38,724800	54,865600
78,076900	51,936870
79,348880	34,967690
55,593440	11,655850
51,794750	37,795880
41,553000	49,209210
40,381420	42,038180
80,419920	37,210160
79,591540	25,554310
48,380830	44,381200
56,622760	29,311290
36,867100	51,593810
37,210160	37,210160
29,796610	17,898100
32,967860	24,140220
69,107130	59,936280
102,075000	26,140030
45,209580	42,623900
64,278980	22,968640
75,491360	77,491180
46,724080	26,483090
50,280110	30,624990
46,866190	36,967500
67,592490	44,280650
66,178390	49,451870
23,311840	28,139850
62,421280	40,038360
53,794570	61,350380
83,490630	15,312420
50,966370	38,381600
61,350380	31,796430
43,795480	48,280290
49,209210	37,210160
43,452270	30,968050
30,139670	31,210710
33,310930	37,795880
40,866740	34,967690
57,936460	23,897560
65,693080	21,312020
41,310340	51,593810
62,864880	50,037590
62,178760	24,725930
78,662620	23,797010
69,349650	52,865790
53,552050	53,108310
95,146620	56,279710
36,967500	33,310930
53,794570	52,865790
21,312020	69,107130
93,247210	32,967860
52,037410	59,450960
46,037810	44,037990
55,693980	54,522400
64,864840	36,724980
37,553220	39,695300
53,350960	40,967280
33,553590	35,896610
57,936460	30,139670
51,351150	43,937600
57,350600	70,278570
77,692120	26,725750
44,037990	34,139310
52,522590	30,725390
37,210160	55,066550
51,108490	73,349430
39,209980	22,483460
18,726340	31,796430
65,693080	50,865970
34,967690	48,037770
46,037810	43,552820
66,178390	43,452270
57,007540	39,209980
39,452640	63,350200
33,310930	19,897920
59,450960	57,693800
30,968050	50,422370
76,905460	36,038720
49,694390	89,732750
25,654710	29,553950
64,178570	54,037230
56,279710	24,140220
59,693620	42,623900
42,623900	26,382690
54,037230	25,311660
43,452270	20,726300
55,593440	36,624440
44,966920	54,765060
55,108260	34,139310
18,483820	53,593620
31,654310	40,281020
56,865430	48,623490
138,013200	64,278980
59,350560	49,351330
46,037810	38,139080
73,935150	32,382150
59,350560	65,450550
53,451510	29,210890
27,311470	25,311660
79,248340	57,350600
35,896610	36,967500
67,349830	19,069540
39,795700	41,209800
44,623710	70,420680
36,139130	44,381200
61,350380	38,281200
70,521230	28,968230
60,622540	32,139490
17,069720	58,522180
46,037810	30,139670
42,623900	44,381200
103,045500	29,553950
61,350380	41,209800
64,178570	61,107720
81,248150	51,108490
41,310340	35,210340
42,967100	37,210160
56,380250	38,967320
55,350780	35,796060
36,139130	34,725030
46,180070	30,139670
28,968230	32,382150
55,451320	52,865790
38,624260	31,553770
55,208660	38,281200
65,006950	37,795880
67,349830	45,795300
51,936870	46,866190
60,522000	56,037040
84,863160	54,865600
42,038180	23,311840
54,865600	47,694570
46,280470	48,866010
60,036680	69,249250
50,179710	38,038540
49,108670	59,593080
30,725390	24,382730
66,764110	42,866550
56,522360	32,624810
76,177630	48,623490
41,695120	32,967860
36,724980	57,693800
44,381200	34,381970
44,381200	50,037590
32,624810	30,139670
53,208850	56,037040
56,865430	35,796060
47,694570	41,695120
26,968410	43,109210
38,624260	25,069000
55,007720	32,139490
104,660500	45,795300
54,380290	31,896830
43,694930	42,724440
65,006950	37,795880
59,208440	30,382330
72,177850	58,622580
59,107900	19,069540
14,484050	52,623130
48,623490	47,209390
49,451870	28,725570
32,139490	63,450740
57,936460	51,451690
86,862980	24,725930
36,867100	35,553410
39,452640	68,420870
72,663160	41,695120
49,694390	19,312200
32,624810	35,210340
48,138170	51,351150
61,208260	24,968600
64,278980	36,381780
30,382330	36,967500
27,311470	64,864840
53,552050	54,422000
50,380650	37,795880
20,140440	41,209800
54,622950	16,484000
46,037810	68,178210
54,037230	33,796250
54,522400	30,725390
49,209210	46,866190
55,936500	49,209210
51,108490	21,312020
78,177440	27,311470
26,725750	36,139130
32,967860	60,279340
39,795700	33,553590
42,724440	58,178980
57,451140	28,725570
40,624080	37,210160
55,936500	47,209390
53,208850	126,901300
103,873700	47,694570
27,311470	28,382510
29,553950	44,866370
67,935550	34,624630
34,867280	41,209800
90,075950	48,380830
19,897920	44,966920
34,624630	44,966920
38,038540	36,967500
40,281020	48,866010
61,693440	56,764880
41,452460	53,936680
64,036460	25,897380
44,866370	55,108260
41,795520	26,725750
51,209030	49,937050
35,310890	31,896830
55,350780	42,623900
43,694930	27,654530
55,794380	45,209580
53,836280	33,210530
51,108490	25,897380
54,865600	30,725390
79,633120	19,312200
72,420510	42,623900
48,623490	67,107170
39,452640	58,522180
59,551500	38,038540
51,794750	38,724800
90,661670	40,866740
19,897920	43,795480
38,967320	65,350010
78,177440	37,795880
62,764480	25,554310
54,279880	68,420870
32,967860	34,725030
67,349830	29,311290
63,208080	44,523320
59,936280	56,522360
33,553590	53,936680
145,485700	35,210340
65,006950	36,381780
80,076720	57,693800
66,421050	19,897920
53,451510	31,210710
64,178570	32,382150
62,379700	45,694750
46,866190	29,553950
22,968640	91,389500
78,562080	41,109400
57,451140	55,936500
53,936680	25,554310
73,106770	41,452460
18,140620	34,139310
42,623900	49,108670
44,866370	55,693980
47,694570	20,483640
59,107900	62,764480
46,866190	24,725930
44,966920	42,038180
49,937050	56,865430
44,623710	45,209580
66,663570	44,765970
43,209620	34,624630
40,624080	38,624260
26,140030	46,037810
65,592670	27,796790
20,968820	24,725930
40,724620	27,654530
36,038720	40,138900
38,038540	39,553180
45,795300	38,381600
87,147210	49,209210
64,278980	59,107900
67,107170	39,452640
39,209980	20,726300
56,421820	40,866740
42,523490	39,452640
56,865430	44,623710
25,554310	38,281200
46,623670	25,554310
45,552640	26,968410
56,037040	49,351330
29,553950	33,553590
70,077480	55,350780
59,936280	21,312020
53,936680	36,967500
26,140030	14,484050
34,139310	56,764880
59,450960	46,523130
73,248890	28,382510
31,311110	19,312200
56,037040	27,897190
51,694210	35,210340
42,381380	33,796250
73,976720	56,764880
71,006410	45,109030
52,522590	41,795520
42,381380	48,522950
66,278940	27,554130
17,069720	48,866010
66,421050	38,381600
37,210160	18,483820
82,076540	38,139080
42,038180	28,382510
38,381600	25,897380
57,108080	37,795880
60,522000	56,865430
44,623710	28,139850
69,491770	32,039090
57,350600	27,311470
45,109030	26,725750
89,348110	30,968050
38,139080	39,209980
40,523680	52,280070
45,795300	42,724440
46,523130	104,903200
60,865060	38,967320
26,382690	54,279880
36,867100	39,209980
24,725930	26,968410
31,553770	41,695120
36,139130	46,623670
68,864470	21,312020
40,724620	46,037810
33,210530	36,139130
51,108490	38,724800
39,310520	41,795520
25,554310	31,553770
36,624440	54,279880
66,521450	25,897380
50,623310	39,452640
45,795300	47,209390
41,452460	29,553950
38,523720	52,865790
44,138540	19,655260
27,554130	42,280840
78,076900	69,935370
37,210160	82,662250
75,834420	20,826700
16,726520	19,655260
42,038180	32,382150
51,794750	31,210710
51,936870	29,311290
48,138170	41,209800
30,382330	26,140030
50,865970	33,210530
52,280070	36,967500
65,006950	43,209620
60,522000	49,209210
38,281200	49,209210
25,796830	38,139080
73,106770	24,140220
46,724080	34,381970
85,490460	35,310890
60,036680	42,623900
28,625030	19,312200
109,388000	52,280070
38,624260	41,553000
52,865790	41,209800
27,554130	50,280110
50,865970	47,108850
58,380070	20,483640
57,007540	61,693440
88,519740	27,897190
29,796610	43,795480
57,350600	59,693620
37,795880	36,139130
65,107350	44,966920
70,035910	47,694570
38,624260	22,726120
61,592900	62,521820
28,382510	38,624260
71,592120	23,311840
53,350960	47,209390
29,553950	24,140220
39,795700	19,069540
44,966920	28,968230
65,249470	30,382330
53,694170	31,796430
48,623490	33,210530
54,765060	20,140440
48,179890	24,968600
48,966550	64,864840
67,207720	28,625030
52,865790	55,451320
50,037590	105,145700
58,078580	49,694390
48,623490	37,795880
69,107130	36,139130
26,968410	30,968050
55,208660	57,936460
59,107900	31,210710
42,967100	69,592310
56,522360	30,968050
48,623490	34,624630
116,559000	25,554310
65,450550	31,553770
71,935330	62,764480
51,694210	36,139130
26,140030	63,107540
51,209030	37,210160
40,866740	36,967500
50,522770	39,795700
42,967100	26,725750
19,897920	17,898100
45,209580	28,382510
54,966150	64,278980
46,966740	57,693800
50,966370	43,209620
60,865060	32,967860
40,624080	51,694210
67,835150	44,866370
56,522360	29,553950
21,312020	44,037990
74,763530	29,553950
23,311840	26,240430
56,522360	44,623710
68,278760	40,866740
46,037810	38,967320
42,623900	18,726340
71,491580	36,967500
15,069910	31,311110
41,109400	41,795520
42,481780	23,554500
44,037990	41,553000
53,451510	79,248340
37,795880	29,796610
32,382150	58,865240
61,107720	46,866190
37,310700	28,139850
56,622760	40,866740
57,693800	44,037990
36,867100	53,694170
45,552640	38,139080
61,450780	18,140620
68,763930	52,623130
36,038720	30,382330
42,280840	47,795110
58,764700	40,381420
42,623900	61,793980
75,449650	35,453000
41,310340	64,622180
22,483460	35,553410
92,661480	21,554540
38,624260	19,312200
27,554130	32,382150
65,107350	42,967100
71,692670	54,865600
74,177670	52,037410
44,381200	30,968050
36,724980	36,381780
43,694930	63,693260
71,006410	43,209620
66,764110	25,897380
59,593080	31,896830
59,350560	32,624810
55,108260	45,452100
69,207530	19,312200
40,523680	19,655260
40,866740	45,452100
42,138720	31,311110
17,898100	57,451140
43,209620	21,069360
26,483090	28,139850
36,967500	42,523490
52,522590	31,553770
50,765430	44,037990
37,452820	36,038720
69,107130	37,695480
44,381200	50,865970
73,935150	47,451910
63,835370	35,210340
62,521820	21,554540
72,663160	55,451320
44,381200	22,968640
51,694210	44,866370
59,936280	16,827060
29,311290	20,726300
40,866740	21,897740
46,966740	22,726120
31,210710	53,794570
79,934600	54,865600
25,311660	38,381600
48,765610	23,897560
39,452640	43,452270
35,310890	21,312020
38,624260	45,109030
48,723890	24,140220
15,898140	32,725210
40,138900	39,209980
50,865970	58,865240
56,179160	40,038360
73,006230	21,312020
46,037810	24,382730
30,139670	36,381780
42,038180	21,312020
36,139130	34,038910
50,380650	26,240430
42,866550	30,725390
49,209210	26,725750
56,522360	29,553950
89,147030	39,795700
51,351150	37,210160
101,246600	45,795300
52,179530	64,864840
64,036460	13,898320
58,036860	28,968230
71,006410	23,069180
30,624990	22,726120
31,210710	28,625030
65,450550	38,381600
41,553000	34,139310
40,624080	17,898100
94,803420	26,625210
31,896830	50,522770
112,458900	43,209620
69,592310	63,007000
41,695120	69,450200
83,449060	30,139670
56,037040	30,382330
31,210710	48,037770
46,381020	54,765060
46,623670	32,867320
48,866010	18,383280
54,622950	55,451320
42,623900	21,897740
47,795110	23,897560
37,795880	32,039090
47,795110	45,209580
55,108260	47,694570
30,968050	24,725930
35,210340	35,553410
53,794570	28,382510
39,310520	55,108260
70,905870	24,140220
67,935550	28,139850
43,209620	24,483280
81,449240	35,210340
46,180070	79,348880
46,037810	44,381200
51,694210	42,623900
52,865790	29,311290
54,622950	26,140030
42,967100	37,553220
38,967320	47,209390
52,623130	59,107900
58,865240	48,866010
25,554310	43,209620
72,521050	25,796830
56,522360	24,725930
52,522590	24,140220
45,694750	21,312020
62,178760	54,279880
42,038180	51,936870
49,451870	26,968410
46,623670	32,382150
55,794380	39,795700
51,694210	40,624080
31,796430	39,553180
32,725210	61,249840
44,966920	44,623710
77,591720	44,280650
57,451140	21,897740
48,765610	33,553590
111,388000	24,140220
53,451510	44,280650
31,553770	35,310890
15,312420	32,482690
79,491000	58,622580
54,422000	49,794930
42,280840	50,522770
66,178390	26,725750
48,866010	36,139130
36,724980	42,280840
62,764480	23,069180
60,279340	30,968050
56,522360	54,279880
47,795110	46,280470
62,279160	57,007540
54,522400	42,280840
79,491000	44,623710
49,209210	42,866550
64,278980	32,725210
61,592900	40,866740
21,897740	36,867100
55,108260	32,967860
55,936500	37,795880
65,249470	34,038910
38,482140	25,311660
47,108850	27,554130
66,421050	47,694570
96,661130	26,140030
62,421280	28,725570
70,035910	47,209390
23,554500	45,937410
59,107900	20,140440
54,865600	35,796060
49,351330	21,069360
43,694930	49,937050
50,865970	38,967320
56,764880	51,351150
43,109210	25,897380
55,108260	23,311840
56,622760	40,624080
35,796060	18,483820
38,038540	28,139850
39,452640	21,554540
55,108260	38,139080
68,077670	44,966920
70,521230	70,763750
35,796060	43,795480
62,178760	22,140400
23,897560	43,209620
32,624810	28,139850
72,420510	49,108670
38,038540	22,726120
48,280290	21,069360
43,209620	37,310700
46,037810	29,553950
47,552450	34,624630
56,037040	69,935370
55,936500	31,553770
44,623710	53,694170
40,381420	40,624080
49,694390	30,968050
34,624630	35,553410
46,966740	32,624810
50,037590	46,866190
50,865970	20,140440
79,348880	39,795700
62,178760	34,967690
53,694170	23,897560
63,007000	54,966150
61,107720	32,482690
30,139670	34,967690
68,763930	33,796250
77,550010	41,795520
74,662990	39,209980
52,280070	59,936280
99,531040	59,693620
31,896830	23,897560
71,349460	45,795300
51,108490	71,935330
51,209030	49,794930
41,553000	18,726340
55,693980	43,552820
60,522000	45,795300
60,622540	23,654900
66,521450	45,209580
51,351150	20,726300
30,968050	36,038720
61,936100	33,553590
47,451910	57,936460
61,350380	26,968410
27,796790	40,381420
43,452270	16,484000
65,006950	33,796250
50,522770	20,483640
67,793430	26,968410
57,350600	39,553180
66,521450	48,866010
51,209030	24,968600
22,968640	24,382730
39,896240	33,796250
74,520870	18,483820
69,107130	56,380250
57,108080	52,037410
29,210890	42,038180
73,692490	32,624810
46,866190	30,482730
36,967500	54,865600
52,280070	37,553220
23,554500	52,179530
47,451910	28,625030
112,902500	50,037590
68,763930	52,280070
62,279160	28,968230
70,763750	30,725390
47,351510	48,866010
46,623670	37,452820
118,558900	22,483460
59,107900	32,382150
42,724440	64,178570
59,350560	40,038360
25,211110	17,069720
30,725390	27,311470
36,624440	36,038720
50,179710	49,694390
39,209980	58,036860
32,725210	49,694390
108,559800	36,624440
27,796790	34,381970
72,420510	26,725750
32,382150	25,897380
65,592670	32,725210
59,107900	13,655810
20,140440	42,381380
64,521640	53,350960
52,522590	21,655080
72,562620	54,622950
49,694390	23,311840
62,663930	32,624810
26,968410	36,967500
62,279160	62,764480
53,108310	44,623710
29,210890	56,865430
50,623310	48,037770
40,967280	32,967860
16,726520	26,483090
30,139670	28,382510
59,208440	34,624630
52,380470	55,451320
47,451910	25,554310
51,209030	39,452640
40,866740	39,937820
55,108260	43,452270
41,209800	56,865430
59,936280	23,311840
70,420680	33,553590
36,139130	48,966550
55,208660	48,866010
62,379700	23,554500
59,835740	50,865970
64,864840	33,553590
59,450960	40,281020
34,381970	22,382920
69,249250	59,693620
36,724980	35,310890
34,967690	39,795700
52,280070	23,897560
53,208850	51,351150
38,967320	25,897380
38,967320	23,311840
65,107350	21,312020
40,967280	24,483280
52,865790	29,553950
41,209800	30,968050
41,795520	9,656030
27,554130	39,553180
54,279880	39,452640
82,419740	85,005270
28,039310	59,593080
34,139310	31,553770
34,139310	34,967690
27,554130	113,973500
39,452640	57,108080
36,381780	17,069720
27,210930	40,523680
72,864110	42,623900
53,794570	43,452270
34,381970	33,210530
47,209390	32,967860
58,137410	25,554310
77,005860	14,241530
55,208660	45,552640
60,178800	49,694390
30,624990	32,382150
90,419010	43,209620
14,484050	46,623670
29,796610	33,210530
55,108260	120,700800
43,452270	36,038720
56,522360	38,967320
63,592850	17,898100
12,827430	31,210710
68,763930	37,896420
61,450780	24,725930
81,106040	21,897740
47,694570	21,897740
36,381780	60,764660
49,694390	30,382330
38,967320	41,452460
32,139490	25,311660
39,795700	28,968230
56,622760	75,491360
50,280110	51,451690
48,623490	33,896790
55,451320	51,451690
96,318060	36,724980
54,765060	41,795520
50,280110	44,623710
45,209580	33,553590
57,108080	39,695300
83,691720	28,725570
70,420680	58,764700
52,723670	32,482690
42,967100	38,624260
26,382690	63,693260
70,420680	54,522400
43,209620	43,209620
52,865790	85,005270
37,310700	36,139130
33,109990	55,794380
48,522950	41,795520
41,795520	55,693980
75,106580	26,968410
33,553590	57,936460
57,451140	48,522950
39,209980	20,140440
36,381780	56,037040
41,109400	33,796250
45,795300	60,178800
42,623900	31,553770
27,068810	93,389320
75,148160	30,968050
36,139130	35,553410
105,287800	49,209210
73,692490	51,108490
60,036680	32,967860
58,764700	27,897190
75,106580	36,038720
61,007180	58,522180
49,108670	39,452640
59,450960	39,795700
24,968600	28,139850
47,209390	46,866190
36,381780	28,139850
52,765240	86,904550
42,623900	47,108850
43,452270	31,796430
44,381200	35,796060
44,724260	59,107900
51,108490	61,936100
37,210160	40,038360
38,381600	60,279340
75,148160	44,623710
24,140220	36,724980
8,241931	38,624260
62,622360	29,311290
37,210160	40,038360
32,967860	43,694930
53,208850	47,209390
20,140440	78,662620
96,075400	60,522000
43,109210	50,865970
40,866740	34,139310
37,553220	36,967500
57,350600	38,967320
53,694170	38,139080
62,622360	29,311290
35,553410	52,966190
48,866010	44,623710
37,795880	24,725930
70,763750	33,896790
46,037810	27,796790
47,795110	46,280470
39,209980	38,038540
34,281420	24,725930
51,451690	34,967690
72,621450	53,350960
53,694170	35,453000
48,866010	51,936870
49,794930	31,311110
40,381420	29,897010
56,279710	58,764700
48,765610	28,725570
46,138360	41,209800
36,624440	62,864880
55,936500	37,553220
35,896610	62,279160
37,795880	13,069950
74,662990	34,139310
56,522360	38,724800
52,522590	32,139490
40,281020	23,897560
48,280290	57,208480
28,625030	50,623310
42,138720	52,623130
57,451140	15,655630
88,076130	25,211110
32,039090	37,452820
43,209620	51,936870
63,592850	28,382510
34,381970	41,795520
50,623310	34,725030
18,969000	57,593260
56,380250	20,826700
79,934600	58,764700
75,934970	31,553770
61,107720	42,038180
54,380290	41,452460
61,592900	46,866190
71,249070	69,550740
31,210710	25,311660
71,207350	54,037230
48,623490	29,068630
55,350780	33,796250
46,623670	55,693980
50,037590	23,554500
48,723890	22,483460
68,178210	36,624440
39,695300	44,866370
72,663160	41,795520
62,178760	39,795700
49,209210	24,725930
52,865790	30,968050
67,349830	33,796250
56,279710	52,623130
37,795880	56,380250
56,279710	26,483090
46,037810	26,140030
28,968230	34,967690
56,622760	17,312240
39,795700	21,312020
68,278760	19,897920
41,695120	42,038180
38,139080	39,452640
46,381020	42,280840
50,865970	37,210160
25,554310	30,382330
62,279160	23,311840
47,594170	54,037230
66,864650	39,209980
46,623670	43,109210
56,179160	56,279710
53,350960	30,382330
87,105640	33,310930
31,210710	37,795880
62,864880	22,968640
50,380650	48,623490
40,281020	46,381020
67,693030	42,038180
25,311660	42,967100
61,350380	32,139490
61,835560	30,624990
56,037040	52,765240
61,592900	42,967100
32,725210	20,726300
66,178390	44,381200
46,623670	53,108310
58,522180	38,038540
96,418600	23,069180
50,522770	34,381970
60,764660	30,725390
76,420140	35,453000
46,037810	41,209800
43,209620	18,483820
30,139670	33,553590
44,381200	28,725570
31,311110	32,624810
24,725930	33,553590
59,593080	20,240980
65,207900	32,482690
38,038540	18,483820
53,350960	29,311290
42,038180	50,522770
57,108080	29,897010
60,036680	35,796060
61,107720	45,452100
53,108310	48,866010
37,795880	43,452270
53,936680	55,350780
44,037990	25,897380
40,624080	30,968050
55,794380	28,725570
47,309800	26,140030
45,351690	38,038540
36,867100	20,726300
84,520100	28,139850
65,006950	21,897740
53,350960	41,209800
15,655630	31,796430
44,866370	37,452820
63,592850	65,693080
39,553180	64,764300
84,419560	12,484230
31,311110	56,179160
51,936870	41,209800
25,311660	38,038540
42,138720	31,311110
54,037230	31,796430
71,207350	14,484050
48,037770	28,482910
79,106220	82,662250
44,523320	14,484050
54,522400	44,037990
36,724980	53,694170
63,007000	23,069180
59,107900	65,935730
28,725570	28,968230
43,795480	44,866370
48,623490	42,623900
36,724980	28,139850
43,351880	26,968410
54,522400	25,796830
64,521640	55,693980
91,004730	39,310520
70,178030	33,796250
17,898100	46,037810
29,068630	35,896610
59,350560	32,967860
41,795520	42,967100
51,209030	19,655260
52,765240	18,483820
38,866920	37,795880
52,623130	47,694570
53,694170	30,624990
46,966740	42,381380
38,139080	60,279340
73,591940	37,210160
58,764700	37,795880
56,965970	66,663570
50,280110	44,280650
62,178760	40,866740
52,280070	35,210340
101,731800	30,725390
46,037810	36,381780
67,693030	37,795880
70,420680	45,795300
55,936500	60,865060
55,350780	27,068810
38,482140	23,654900
34,381970	56,037040
34,381970	52,280070
52,179530	33,796250
36,038720	40,381420
47,108850	38,381600
18,483820	46,037810
65,107350	19,069540
92,703060	33,553590
64,278980	75,006040
27,654530	21,655080
42,866550	56,764880
66,764110	28,968230
51,108490	41,695120
34,967690	49,694390
54,522400	38,866920
28,382510	43,694930
11,655850	39,452640
46,866190	29,553950
95,004510	38,038540
83,733290	32,482690
47,108850	29,068630
37,896420	25,311660
61,835560	23,554500
44,866370	19,897920
50,966370	21,069360
61,936100	67,107170
45,452100	27,453590
65,308440	30,482730
33,453190	42,381380
84,804330	30,382330
39,795700	32,139490
71,935330	53,451510
61,350380	40,624080
49,794930	32,382150
59,551500	65,835190
61,693440	100,903400
50,037590	40,967280
117,872600	23,554500
53,350960	43,552820
44,381200	26,140030
46,523130	25,554310
28,725570	59,936280
82,520140	19,897920
46,866190	48,380830
67,006770	25,897380
78,520500	30,139670
64,178570	30,968050
52,522590	28,139850
50,522770	23,311840
59,936280	55,451320
21,069360	35,796060
69,692850	34,867280
29,311290	30,382330
46,623670	42,623900
36,139130	27,311470
57,936460	43,452270
66,278940	29,210890
34,967690	31,796430
62,521820	17,898100
37,210160	45,795300
28,139850	38,139080
31,311110	22,483460
50,623310	29,654490
64,036460	46,966740
60,421460	44,037990
81,733470	39,209980
64,521640	36,967500
92,075770	35,553410
47,937230	34,139310
53,794570	35,553410
35,553410	34,038910
22,726120	35,553410
45,694750	50,037590
131,629000	35,896610
54,422000	39,795700
67,107170	26,725750
87,247750	30,382330
51,794750	35,210340
48,866010	30,281790
72,035730	35,796060
46,037810	31,210710
41,452460	31,553770
97,389100	54,522400
26,968410	40,866740
60,764660	33,310930
68,663390	49,937050
59,350560	68,763930
32,039090	35,553410
78,319560	24,240620
51,209030	35,896610
30,725390	28,725570
52,179530	15,069910
50,037590	19,312200
37,553220	58,865240
40,381420	41,338760
46,623670	46,138360
46,037810	34,967690
49,937050	23,554500
64,178570	30,482730
53,936680	21,897740
68,864470	50,037590
44,037990	20,140440
42,038180	16,140800
58,279520	39,209980
47,108850	40,624080
47,451910	53,936680
36,967500	23,897560
38,967320	26,968410
71,692670	28,625030
63,450740	29,311290
47,351510	26,725750
42,280840	35,453000
38,724800	45,209580
33,210530	52,280070
49,794930	32,725210
68,036090	55,350780
56,522360	47,451910
60,137220	73,491550
51,936870	38,624260
48,866010	50,522770
57,936460	50,865970
132,557700	34,381970
45,109030	22,726120
46,623670	45,552640
116,316400	31,210710
60,036680	28,725570
51,108490	55,693980
41,452460	52,623130
38,724800	60,522000
70,278570	61,208260
74,763530	37,210160
65,450550	50,037590
71,349460	23,069180
43,795480	43,795480
46,037810	33,896790
31,896830	36,139130
92,217890	30,725390
67,450370	38,866920
34,624630	40,038360
50,422370	49,108670
26,382690	44,866370
67,835150	33,553590
63,693260	43,694930
21,554540	21,312020
83,248120	24,483280
76,964290	24,725930
57,451140	80,905100
45,209580	21,312020
37,068050	39,209980
50,865970	21,312020
46,037810	34,281420
55,693980	38,624260
78,277840	66,764110
65,450550	32,139490
53,552050	36,482330
42,623900	45,795300
34,139310	62,178760
46,623670	31,453230
33,796250	37,795880
59,936280	55,007720
43,452270	27,554130
42,623900	30,725390
36,967500	42,866550
55,350780	33,796250
52,623130	40,624080
78,763160	34,139310
41,795520	44,381200
69,249250	43,452270
51,351150	44,037990
54,865600	21,312020
21,312020	30,139670
75,449650	61,007180
50,623310	69,349650
51,108490	27,311470
42,381380	36,038720
53,108310	52,037410
14,484050	30,968050
43,209620	40,724620
25,069000	30,382330
54,137770	25,069000
39,209980	33,796250
55,936500	38,381600
56,865430	27,311470
35,453000	57,593260
80,905100	51,209030
29,553950	48,522950
60,906780	33,796250
25,796830	49,451870
32,139490	37,695480
76,763340	48,522950
68,420870	32,139490
[truncated: 1,211 more rows]
