# Supplementary material for: AutoNeuriteJ: An ImageJ plugin for measurement and classification of neuritic extensions
Source: PLoS One. 2020 Jul 16;15(7):e0234529. doi: 10.1371/journal.pone.0234529 (PMC7365462; doi:10.1371/journal.pone.0234529)
Supplement: S2 Data — (ZIP) [file pone.0234529.s002.zip › Fig 4 Noco Number.txt]

DMSO pas daxon	Noco pas dAxon	DMSO w Axon	Noco w Axon
5,	4,	3,	2,
2,	4,	7,	2,
7,	3,	3,	1,
3,	3,	4,	1,
5,	2,	1,	3,
5,	3,	6,	3,
5,	5,	4,	1,
4,	3,	3,	4,
7,	5,	4,	1,
2,	4,	4,	1,
5,	3,	2,	5,
3,	2,	1,	1,
7,	2,	1,	5,
7,	4,	8,	1,
3,	3,	3,	3,
4,	3,	4,	1,
5,	5,	4,	1,
5,	3,	7,	3,
10,	4,	5,	4,
5,	5,	5,	3,
3,	2,	4,	2,
8,	4,	1,	1,
5,	9,	2,	3,
4,	3,	5,	3,
2,	4,	1,	4,
2,	4,	3,	2,
6,	6,	7,	1,
7,	4,	2,	1,
2,	3,	5,	5,
3,	6,	5,	2,
3,	5,	6,	3,
4,	3,	6,	3,
7,	2,	2,	3,
4,	4,	2,	2,
8,	4,	4,	1,
3,	2,	4,	2,
5,	2,	3,	3,
4,	5,	2,	2,
7,	7,	1,	2,
6,	2,	4,	2,
2,	3,	3,	3,
6,	2,	2,	3,
7,	2,	1,	3,
2,	4,	4,	2,
3,	4,	1,	2,
4,	3,	4,	2,
7,	4,	1,	2,
4,	2,	3,	6,
4,	1,	3,	1,
3,	4,	5,	1,
6,	5,	4,	1,
3,	4,	2,	3,
2,	1,	5,	1,
4,	5,	2,	3,
1,	1,	3,	5,
2,	7,	1,	2,
8,	3,	2,	4,
4,	2,	5,	4,
5,	5,	2,	4,
6,	1,	7,	3,
3,	2,	4,	4,
6,	2,	4,	4,
5,	5,	6,	3,
3,	2,	4,	1,
3,	6,	5,	2,
3,	4,	3,	5,
6,	4,	3,	2,
6,	5,	2,	2,
3,	2,	6,	1,
3,	2,	2,	7,
4,	3,	3,	1,
7,	4,	7,	2,
4,	4,	6,	4,
2,	2,	5,	1,
7,	3,	4,	2,
1,	6,	7,	3,
4,	2,	4,	2,
5,	4,	4,	1,
2,	5,	1,	2,
4,	5,	4,	4,
5,	1,	2,	3,
5,	7,	1,	3,
4,	4,	3,	6,
6,	2,	5,	1,
6,	4,	3,	2,
2,	1,	4,	1,
3,	2,	2,	1,
3,	2,	3,	2,
3,	1,	3,	2,
6,	6,	1,	1,
5,	2,	6,	2,
7,	6,	2,	4,
5,	2,	1,	6,
5,	3,	5,	4,
2,	6,	4,	2,
4,	4,	4,	6,
3,	5,	6,	1,
3,	6,	1,	4,
4,	6,	2,	4,
4,	4,	5,	1,
4,	2,	4,	1,
5,	2,	2,	2,
6,	2,	3,	3,
6,	2,	2,	1,
7,	2,	1,	4,
3,	5,	4,	3,
8,	5,	1,	8,
4,	2,	2,	6,
3,	3,	4,	2,
4,	4,	7,	2,
4,	5,	1,	2,
5,	1,	5,	4,
5,	6,	3,	5,
3,	3,	5,	4,
6,	1,	6,	2,
4,	10,	6,	2,
3,	2,	3,	3,
5,	4,	5,	3,
6,	3,	1,	4,
3,	7,	4,	2,
2,	4,	6,	3,
4,	4,	2,	5,
3,	1,	3,	1,
5,	3,	3,	4,
3,	4,	1,	4,
6,	2,	8,	6,
6,	3,	7,	2,
7,	5,	2,	4,
5,	2,	6,	3,
5,	5,	5,	6,
4,	4,	2,	3,
2,	4,	5,	2,
5,	2,	5,	4,
5,	2,	1,	4,
7,	3,	3,	1,
6,	3,	6,	5,
2,	4,	6,	5,
5,	3,	2,	6,
4,	4,	6,	1,
6,	1,	5,	1,
5,	7,	5,	2,
4,	2,	5,	1,
4,	4,	3,	1,
8,	4,	2,	2,
4,	2,	7,	4,
1,	3,	4,	2,
3,	1,	7,	3,
4,	2,	2,	2,
2,	4,	7,	2,
4,	3,	3,	5,
1,	2,	4,	4,
7,	2,	2,	3,
5,	2,	3,	2,
6,	4,	2,	7,
8,	2,	5,	1,
2,	3,	3,	4,
4,	5,	3,	3,
6,	3,	5,	1,
2,	7,	3,	1,
8,	5,	7,	1,
3,	7,	6,	2,
6,	7,	1,	1,
4,	3,	6,	2,
5,	3,	4,	2,
6,	1,	3,	5,
5,	5,	5,	4,
1,	2,	5,	3,
3,	3,	4,	5,
6,	7,	1,	3,
3,	4,	3,	1,
3,	2,	1,	1,
2,	2,	3,	2,
6,	2,	5,	1,
6,	3,	6,	1,
2,	3,	5,	2,
3,	5,	5,
7,	4,	2,
4,	4,	3,
6,	3,	3,
7,	3,	1,
4,	3,	2,
6,	4,	2,
6,	2,	6,
4,	2,	3,
3,	1,	3,
6,	1,	2,
4,	3,	3,
3,	3,	2,
2,	4,	3,
5,	2,	7,
3,	1,	5,
5,	3,	2,
3,	4,	5,
1,	4,	2,
7,	2,	4,
9,	1,	2,
4,	2,	4,
3,	7,	5,
5,	4,	6,
5,	6,	3,
5,	4,	6,
2,	3,	5,
1,	1,	1,
6,	4,	2,
5,	2,	4,
6,	1,	3,
5,	1,	3,
2,	4,	2,
5,	2,	1,
2,	8,	6,
6,	5,	2,
4,	3,	5,
4,	5,	3,
5,	4,	5,
3,	3,	5,
5,	6,	3,
5,	6,	1,
1,	3,	4,
3,	4,	3,
5,	1,	3,
5,	2,	3,
4,	3,	8,
4,	7,	7,
4,	5,	3,
3,	3,	2,
6,	5,	4,
5,	3,	2,
5,	3,	5,
4,	3,	4,
4,	6,	10,
5,	3,	4,
7,	7,	1,
8,	4,	5,
3,	3,	3,
2,	2,	4,
3,	4,	3,
5,	2,	2,
2,	4,	2,
4,	2,	6,
4,	7,	3,
8,	5,	3,
4,	2,	1,
6,	7,	4,
5,	1,	3,
4,	5,	2,
4,	2,	1,
6,	3,	3,
6,	3,	3,
3,	3,	5,
3,	2,	4,
5,	2,	8,
3,	6,	7,
3,	3,	5,
5,	1,	9,
5,	3,	1,
4,	7,	5,
3,	9,	4,
3,	5,	6,
5,	2,	4,
4,	3,	1,
3,	3,	5,
2,	5,	5,
6,	2,	6,
4,	3,	3,
4,	8,	2,
1,	4,	4,
4,	7,	2,
3,	4,	4,
5,	5,	6,
4,	2,	4,
4,	1,	2,
5,	4,	8,
6,	5,	1,
3,	2,	5,
4,	4,	5,
5,	1,	4,
2,	2,	3,
6,	2,	1,
5,	2,	2,
5,	4,	2,
3,	2,	6,
4,	4,	9,
4,	4,	1,
5,	4,	5,
5,	5,	4,
5,	4,	4,
3,	4,	7,
4,	4,	5,
1,	9,	4,
3,	3,	4,
6,	6,	3,
5,	5,	4,
4,	1,	5,
7,	6,	2,
3,	4,	6,
6,	4,	3,
8,	3,	7,
9,	2,
5,	3,
5,	3,
8,	2,
5,	2,
4,	4,
4,	3,
6,	2,
3,	3,
6,	2,
8,	6,
4,	3,
1,	7,
7,	2,
4,	2,
3,	3,
4,	2,
6,	3,
6,	4,
5,	2,
8,	4,
7,	2,
3,	4,
4,	5,
9,	5,
6,	1,
4,	2,
4,	1,
3,	3,
4,	6,
4,	3,
3,	2,
2,	2,
7,	7,
5,	4,
6,	7,
1,	3,
3,	2,
5,	2,
5,	3,
3,	4,
3,	6,
6,	3,
7,	2,
5,	2,
3,	2,
4,	4,
3,	6,
4,	5,
7,	2,
3,	1,
7,	1,
2,	2,
4,	2,
3,	3,
6,	3,
6,	3,
8,	2,
4,	2,
2,	2,
4,	6,
5,	3,
5,	3,
4,	2,
8,	3,
6,	2,
6,	1,
7,	5,
1,	2,
3,	4,
2,	1,
3,	6,
7,	5,
5,	4,
8,	6,
3,	2,
3,	2,
2,	2,
8,	4,
10,	2,
2,	3,
3,	2,
3,	3,
2,	1,
4,	1,
4,	4,
3,	1,
9,	4,
1,	3,
4,	3,
2,	6,
6,	3,
7,	2,
1,	4,
4,	2,
6,	2,
3,	4,
5,	4,
6,	4,
8,	3,
3,	2,
2,	4,
4,	6,
9,	2,
1,	3,
2,	6,
3,	2,
5,	5,
3,	2,
3,	2,
3,	4,
4,	2,
7,	6,
2,	2,
5,	4,
2,	4,
5,	3,
7,	3,
5,	6,
3,	3,
5,	4,
4,	2,
3,	4,
2,	5,
3,	4,
6,	1,
9,	4,
4,	3,
5,	1,
7,	3,
8,	1,
7,	1,
7,	3,
4,	1,
3,	3,
6,	2,
3,	2,
4,	4,
7,	5,
3,	5,
4,	5,
8,	7,
9,	3,
4,	1,
6,	5,
1,	5,
3,	2,
1,	7,
2,	2,
3,	2,
5,	4,
3,	6,
7,	3,
4,	5,
3,	1,
7,	3,
5,	3,
5,	4,
5,	2,
2,	3,
3,	2,
5,	4,
4,	3,
4,	6,
3,	2,
7,	7,
2,	4,
3,	4,
6,	4,
7,	6,
2,	1,
5,	3,
3,	8,
8,	3,
6,	2,
5,	4,
6,	2,
4,	2,
6,	1,
4,	2,
5,	3,
5,	3,
1,	7,
4,	5,
6,	4,
6,	5,
2,	4,
3,	3,
6,	3,
5,	4,
4,	2,
6,	1,
4,	1,
7,	2,
7,	3,
2,	3,
6,	3,
4,	4,
2,	2,
7,	2,
6,	4,
6,	3,
4,	3,
4,	2,
6,	3,
5,	4,
8,	6,
4,	7,
3,	1,
4,	3,
5,	4,
3,	1,
6,	2,
3,	2,
7,	1,
4,	5,
4,	3,
5,	3,
4,	4,
2,	3,
4,	2,
7,	2,
4,	4,
2,	4,
7,	3,
5,	5,
6,	3,
7,	3,
5,	2,
6,	2,
3,	4,
5,	6,
3,	1,
3,	3,
5,	3,
5,	4,
4,	5,
7,	3,
4,	5,
6,	4,
2,	1,
5,	3,
7,	8,
5,	3,
7,	3,
3,	6,
2,	4,
3,	6,
5,	3,
5,	2,
7,	4,
2,	2,
3,	4,
6,	1,
4,	2,
3,	5,
2,	3,
5,	2,
5,	1,
4,	4,
8,	2,
5,	4,
6,	4,
5,	2,
6,	3,
5,	4,
8,	7,
6,	3,
4,	4,
9,	3,
5,	2,
5,	2,
4,	5,
3,	5,
2,	4,
5,	6,
3,	2,
6,	2,
4,	4,
5,	4,
6,	4,
5,	5,
4,	2,
3,	1,
5,	1,
3,	4,
7,	6,
8,	3,
3,	4,
4,	3,
5,	2,
4,	1,
6,	4,
2,	3,
2,	2,
7,	4,
4,	5,
5,	3,
2,	4,
3,	4,
8,	5,
3,	2,
3,	6,
1,	4,
4,	4,
6,	3,
7,	4,
3,	3,
5,	7,
4,	2,
6,	2,
4,	6,
6,	2,
8,	3,
4,	1,
5,	3,
5,	6,
3,	8,
3,	3,
5,	5,
4,	3,
4,	2,
8,	2,
7,	1,
2,	2,
5,	6,
4,	4,
3,	6,
3,	3,
5,	4,
4,	6,
3,	2,
5,	4,
3,	5,
5,	1,
1,	3,
6,	1,
5,	3,
3,	2,
3,	4,
6,	1,
3,	2,
8,	2,
4,	1,
3,	2,
4,	1,
3,	3,
6,	5,
4,	2,
10,	1,
6,	4,
4,	3,
4,	2,
4,	2,
9,	3,
3,	2,
4,	4,
1,	2,
6,	4,
5,	3,
2,	3,
5,	4,
4,	4,
6,	4,
2,	5,
8,	6,
2,	2,
3,	7,
2,	3,
3,	2,
4,	4,
3,	5,
4,	4,
7,	4,
8,	4,
6,	5,
5,	2,
3,	3,
4,	5,
11,	4,
6,	5,
8,	4,
1,	2,
6,	4,
5,	6,
6,	6,
4,	1,
4,	6,
3,	5,
2,	3,
8,	2,
5,	6,
4,	2,
6,	4,
5,	3,
8,	5,
3,	2,
1,	2,
8,	2,
5,	5,
6,	6,
6,	3,
7,	3,
3,	1,
5,	6,
4,	5,
8,	1,
4,	4,
4,	4,
6,	4,
5,	5,
2,	3,
4,	5,
2,	2,
7,	3,
3,	5,
4,	4,
5,	3,
7,	4,
4,	6,
2,	2,
2,	6,
3,	3,
6,	4,
7,	3,
4,	3,
4,	6,
2,	2,
5,	1,
6,	6,
2,	7,
3,	5,
7,	4,
3,	4,
4,	5,
5,	7,
2,	6,
6,	6,
2,	4,
5,	1,
7,	6,
5,	1,
4,	7,
4,	2,
2,	5,
7,	2,
6,	3,
4,	6,
6,	9,
5,	5,
7,	1,
4,	5,
4,	4,
2,	7,
4,	8,
4,	2,
4,	5,
6,	5,
2,	3,
9,	3,
6,	4,
2,	3,
4,	2,
1,	2,
4,	7,
4,	1,
1,	2,
4,	2,
6,	4,
7,	4,
2,	2,
3,	4,
5,	1,
4,	3,
5,	4,
2,	3,
5,	1,
6,	4,
4,	3,
3,	5,
6,	5,
3,	6,
7,	2,
7,	5,
8,	4,
6,	2,
7,	6,
1,	2,
4,	3,
9,	2,
6,	3,
3,	3,
4,	2,
3,	4,
4,	4,
1,	1,
2,	5,
6,	3,
4,	2,
3,	5,
2,	2,
3,	5,
6,	4,
2,	3,
7,	3,
2,	4,
3,	1,
7,	1,
5,	2,
3,	1,
7,	5,
3,	3,
5,	7,
4,	3,
7,	4,
3,	3,
7,	4,
3,	2,
4,	4,
4,	1,
3,	4,
6,	1,
3,	7,
7,	4,
5,	6,
6,	5,
5,	2,
6,	2,
5,	3,
4,	3,
4,	4,
2,	4,
4,	5,
8,	3,
6,	3,
6,	2,
4,	3,
3,	3,
5,	5,
4,	3,
7,	2,
7,	4,
3,	5,
6,	2,
5,	2,
4,	1,
4,	2,
3,	4,
7,	4,
8,	3,
4,	8,
7,	2,
2,	4,
3,	1,
4,	1,
4,	4,
3,	6,
6,	3,
3,	2,
6,	3,
2,	6,
5,	6,
3,	5,
7,	4,
4,	4,
3,	3,
3,	3,
3,	5,
4,	5,
2,	5,
7,	7,
6,	1,
2,	1,
9,	5,
7,	4,
5,	5,
2,	2,
7,	5,
3,	3,
5,	4,
2,	2,
4,	1,
6,	2,
7,	3,
4,	4,
2,	5,
5,	4,
5,	2,
3,	4,
4,	4,
2,	2,
1,	3,
3,	4,
2,	4,
2,	2,
3,	4,
5,	2,
6,	6,
6,	6,
6,	5,
6,	5,
2,	3,
9,	7,
4,	4,
6,	5,
7,	5,
6,	3,
7,	2,
7,	4,
2,	4,
6,	5,
6,	3,
10,	5,
2,	4,
2,	5,
6,	3,
4,	3,
6,	4,
6,	1,
2,	5,
6,	3,
4,	6,
6,	6,
7,	3,
2,	2,
6,	3,
1,	2,
4,	4,
3,	2,
5,	6,
8,	5,
4,	3,
4,	4,
7,	3,
5,	5,
2,	2,
6,	4,
7,	3,
8,	4,
7,	2,
6,	4,
3,	1,
3,	5,
3,	5,
6,	1,
7,	4,
2,	3,
4,	2,
1,	5,
3,	2,
2,	3,
5,	2,
4,	4,
8,	4,
6,	3,
4,	2,
7,	2,
5,	4,
3,	4,
4,	1,
5,	5,
4,	3,
6,	2,
1,	1,
4,	3,
5,	4,
3,	4,
5,	3,
6,	4,
6,	4,
2,	4,
9,	2,
5,	4,
4,	3,
2,	1,
5,	2,
6,	5,
3,	4,
4,	4,
6,	2,
7,	3,
2,	4,
6,	1,
5,	4,
8,	7,
2,	4,
8,	6,
3,	3,
3,	2,
6,	2,
1,	4,
4,	5,
3,	6,
4,	3,
5,	4,
6,	3,
3,	5,
3,	4,
4,	2,
6,	3,
4,	3,
1,	4,
2,	3,
2,	7,
2,	4,
2,	2,
1,	2,
4,	3,
5,	1,
7,	1,
2,	6,
4,	1,
6,	3,
2,	4,
3,	3,
5,	7,
5,	2,
8,	4,
5,	3,
6,	4,
5,	3,
5,	3,
8,	3,
4,	6,
4,	4,
3,	5,
9,	2,
7,	9,
2,	5,
5,	5,
7,	7,
4,	2,
4,	1,
5,	3,
5,	4,
1,	5,
5,	7,
6,	2,
4,	3,
4,	3,
4,	3,
8,	2,
5,	2,
4,	1,
6,	2,
4,	6,
2,	5,
8,	4,
3,	2,
6,	4,
6,	5,
1,	4,
2,	4,
4,	5,
5,	2,
1,	3,
3,	4,
5,	4,
5,	1,
7,	3,
4,	1,
5,	5,
4,	7,
3,	4,
5,	4,
3,	3,
8,	3,
5,	7,
3,	4,
4,	2,
6,	1,
5,	5,
5,	4,
4,	4,
5,	5,
5,	2,
8,	2,
3,	5,
6,	4,
2,	2,
2,	4,
3,	3,
2,	6,
6,	2,
2,	2,
3,	2,
2,	5,
4,	3,
6,	3,
3,	2,
4,	1,
1,	3,
3,	1,
7,	2,
5,	4,
5,	4,
4,	5,
4,	5,
2,	5,
7,	2,
6,	2,
7,	5,
6,	7,
5,	2,
5,	1,
1,	3,
6,	4,
1,	4,
3,	5,
4,	2,
6,	5,
3,	4,
6,	3,
5,	4,
1,	4,
5,	5,
4,	5,
4,	3,
3,	2,
3,	5,
6,	4,
2,	4,
7,	4,
5,	3,
5,	7,
3,	3,
4,	2,
3,	6,
6,	3,
5,	2,
6,	3,
3,	2,
5,	6,
6,	3,
2,	4,
5,	2,
5,	5,
6,	2,
3,	5,
3,	2,
4,	3,
9,	5,
7,	4,
5,	7,
4,	6,
3,	5,
4,	3,
6,	6,
10,	2,
2,	4,
6,	2,
7,	4,
4,	4,
5,	2,
4,	2,
6,	1,
4,	7,
8,	6,
6,	1,
2,	2,
8,	2,
8,	1,
6,	4,
3,	4,
5,	4,
5,	3,
7,	6,
10,	2,
3,	2,
3,	3,
5,	3,
4,	3,
3,	2,
5,	5,
6,	1,
5,	4,
2,	4,
4,	4,
6,	3,
3,	4,
7,	5,
8,	4,
8,	3,
6,	4,
2,	4,
7,	3,
2,	6,
2,	5,
4,	2,
4,	1,
3,	2,
6,	1,
4,	2,
5,	2,
2,	2,
6,	5,
6,	1,
2,	2,
4,	1,
7,	2,
7,	3,
5,	2,
8,	2,
2,	4,
3,	5,
6,	1,
10,	7,
5,	5,
4,	4,
3,	6,
3,	2,
7,	2,
4,	1,
4,	4,
4,	4,
6,	4,
2,	4,
7,	2,
5,	2,
9,	3,
1,	3,
10,	2,
6,	1,
4,	5,
8,	3,
8,	3,
3,	2,
6,	3,
6,	4,
5,	4,
4,	5,
5,	4,
8,	3,
5,	3,
2,	3,
1,	3,
4,	2,
6,	5,
3,	2,
4,	5,
5,	6,
5,	2,
8,	3,
5,	2,
3,	5,
6,	1,
7,	2,
4,	4,
3,	2,
4,	1,
1,	1,
7,	5,
7,	5,
8,	4,
4,	6,
3,	4,
6,	3,
2,	4,
2,	1,
4,	2,
2,	3,
6,	4,
3,	1,
3,	2,
1,	2,
3,	3,
3,	2,
5,	3,
4,	2,
4,	3,
5,	1,
4,	2,
4,	5,
2,	4,
5,	5,
8,	2,
2,	2,
3,	2,
7,	3,
7,	5,
5,	4,
4,	3,
5,	4,
6,	5,
2,	1,
6,	5,
6,	2,
4,	2,
3,	4,
5,	4,
2,	3,
7,	2,
6,	5,
2,	3,
5,	2,
3,	1,
4,	3,
4,	5,
4,	5,
4,	6,
2,	5,
4,	2,
4,	7,
5,	6,
3,	1,
4,	3,
6,	1,
2,	4,
4,	2,
7,	1,
4,	4,
5,	3,
5,	2,
3,	1,
5,	4,
8,	5,
5,	4,
6,	5,
3,	3,
7,	7,
2,	3,
4,	3,
3,	2,
4,	6,
4,	3,
1,	4,
4,	5,
5,	3,
1,	4,
3,	1,
7,	4,
4,	3,
6,	2,
6,	2,
4,	2,
5,	3,
7,	5,
8,	4,
2,	4,
4,	3,
4,	4,
5,	6,
7,	5,
5,	2,
3,	5,
7,	1,
4,	7,
6,	6,
5,	2,
3,	2,
5,	2,
7,	3,
5,	2,
2,	3,
3,	5,
4,	7,
3,	3,
2,	3,
3,	6,
5,	4,
5,	2,
4,	3,
7,	4,
4,	5,
5,	5,
3,	3,
1,	2,
5,	6,
5,	4,
2,	4,
4,	3,
7,	5,
3,	4,
2,	4,
2,	2,
4,	2,
4,	5,
7,	2,
7,	3,
4,	3,
7,	4,
9,	7,
4,	5,
2,	3,
6,	7,
7,	4,
8,	3,
5,	4,
3,	2,
3,	6,
6,	5,
8,	3,
7,	3,
2,	4,
7,	3,
3,	5,
4,	4,
5,	5,
5,	6,
4,	6,
6,	5,
6,	4,
4,	4,
2,	3,
6,	3,
3,	4,
5,	3,
7,	2,
4,	6,
7,	3,
6,	3,
6,	2,
2,	3,
6,	4,
5,	3,
7,	1,
4,	3,
2,	5,
6,	5,
4,	2,
8,	2,
3,	4,
4,	3,
5,	4,
4,	4,
3,	6,
5,	2,
7,	4,
6,	5,
8,	6,
8,	2,
6,	4,
5,	3,
5,	7,
7,	4,
8,	2,
5,	3,
6,	2,
4,	6,
8,	3,
7,	4,
1,	3,
2,	2,
3,	3,
5,	4,
4,	4,
7,	5,
4,	3,
5,	2,
3,	2,
6,	3,
5,	3,
4,	2,
6,	1,
5,	4,
3,	3,
2,	3,
8,	8,
4,	3,
3,	3,
7,	4,
4,	3,
5,	4,
3,	2,
4,	4,
5,	2,
3,	9,
7,	4,
7,	3,
6,	4,
5,	4,
2,	1,
2,	4,
5,	5,
6,	2,
5,	6,
4,	6,
10,	5,
4,	6,
4,	2,
1,	4,
6,	3,
4,	6,
3,	3,
3,	4,
5,	3,
6,	5,
3,	4,
5,	2,
6,	2,
2,	5,
7,	1,
3,	4,
10,	4,
4,	2,
1,	3,
6,	4,
1,	5,
5,	4,
5,	5,
5,	2,
2,	6,
2,	2,
6,	2,
5,	3,
5,	2,
4,	2,
2,	3,
5,	3,
5,	1,
5,	1,
5,	4,
6,	4,
5,	5,
4,	5,
3,	3,
5,	3,
6,	7,
5,	5,
5,	2,
6,	2,
4,	4,
4,	4,
4,	4,
3,	4,
6,	3,
2,	3,
3,	6,
7,	3,
3,	8,
5,	6,
5,	2,
4,	1,
4,	2,
3,	4,
4,	4,
5,	1,
4,	4,
7,	3,
7,	2,
4,	4,
6,	4,
4,	6,
4,	4,
4,	5,
2,	1,
3,	2,
7,	4,
7,	5,
6,	5,
6,	2,
5,	3,
6,	1,
6,	1,
5,	3,
2,	5,
4,	4,
1,	2,
2,	2,
3,	4,
4,	3,
3,	6,
7,	2,
2,	3,
10,	6,
6,	4,
5,	1,
3,	6,
2,	3,
6,	6,
7,	2,
3,	2,
8,	5,
4,	3,
3,	4,
1,	4,
5,	5,
3,	5,
2,	5,
2,	2,
5,	3,
4,	6,
5,	2,
3,	1,
6,	4,
2,	3,
5,	2,
3,	3,
5,	7,
8,	7,
3,	5,
4,	6,
8,	6,
5,	6,
5,	6,
4,	3,
5,	4,
5,	2,
6,	3,
2,	3,
6,	4,
3,	3,
1,	3,
6,	2,
5,	6,
5,	1,
5,	1,
5,	4,
5,	6,
6,	6,
7,	8,
3,	6,
3,	1,
1,	6,
5,	2,
2,	4,
3,	3,
4,	3,
6,	2,
7,	4,
5,	6,
2,	4,
1,	1,
6,	5,
6,	5,
4,	2,
1,	2,
5,	3,
7,	2,
2,	2,
7,	3,
3,	5,
7,	7,
7,	5,
5,	3,
3,	5,
10,	6,
6,	6,
5,	2,
5,	6,
6,	6,
5,	4,
6,	4,
7,	3,
4,	8,
6,	5,
6,	2,
5,	7,
7,	4,
6,	5,
5,	7,
2,	8,
2,	2,
2,	3,
8,	2,
4,	5,
3,	6,
3,	3,
3,	6,
4,	1,
4,	5,
4,	4,
8,	4,
6,	3,
7,	4,
7,	4,
5,	4,
6,	2,
6,	2,
4,	4,
3,	3,
8,	5,
8,	2,
2,	3,
2,	1,
9,	5,
6,	1,
5,	1,
3,	3,
4,	6,
1,	6,
4,	2,
1,	2,
9,	4,
7,	4,
2,	6,
3,	5,
7,	6,
3,	1,
8,	7,
1,	7,
7,	5,
6,	5,
7,	4,
3,	4,
7,	4,
5,	5,
4,	4,
6,	7,
6,	5,
5,	3,
6,	3,
3,	3,
9,	1,
5,	5,
4,	2,
4,	3,
2,	1,
2,	5,
3,	4,
5,	5,
3,	7,
4,	4,
6,	2,
4,	5,
7,	3,
3,	1,
5,	4,
8,	3,
4,	5,
5,	2,
3,	9,
7,	5,
6,	3,
5,	6,
8,	1,
2,	3,
3,	4,
7,	6,
5,	3,
3,	5,
5,	3,
4,	4,
5,	3,
7,	4,
2,	3,
4,	3,
3,	3,
4,	3,
3,	2,
3,	3,
8,	4,
1,	2,
3,	8,
5,	3,
7,	5,
6,	2,
6,	3,
7,	5,
3,	3,
6,	5,
6,	3,
4,	2,
4,	2,
5,	4,
3,	6,
7,	3,
7,	6,
3,	3,
4,	4,
1,	4,
4,	6,
6,	1,
4,	4,
5,	1,
6,	4,
1,	3,
2,	5,
3,	2,
4,	6,
7,	2,
4,	6,
4,	3,
4,	3,
3,	6,
5,	4,
7,	4,
6,	4,
2,	2,
3,	7,
9,	3,
4,	3,
7,	1,
5,	4,
5,	3,
7,	4,
4,	4,
3,	3,
4,	1,
4,	6,
4,	5,
3,	1,
4,	2,
3,	3,
2,	4,
4,	2,
3,	5,
6,	5,
6,	3,
1,	2,
5,	2,
4,	2,
6,	5,
4,	6,
6,	4,
5,	1,
6,	2,
1,	2,
5,	4,
3,	1,
4,	3,
4,	1,
3,	6,
4,	2,
7,	2,
5,	6,
2,	2,
1,	3,
7,	4,
7,	3,
3,	4,
4,	5,
5,	7,
7,	3,
3,	4,
7,	2,
3,	2,
1,	5,
4,	6,
7,	3,
5,	3,
3,	6,
4,	4,
4,	4,
8,	5,
4,	2,
4,	3,
3,	4,
7,	6,
2,	7,
4,	5,
8,	3,
5,	5,
3,	5,
5,	3,
3,	5,
5,	3,
4,	3,
6,	1,
5,	5,
3,	2,
6,	3,
5,	4,
5,	3,
4,	4,
5,	4,
5,	3,
4,	3,
2,	4,
5,	4,
6,	7,
3,	4,
4,	4,
5,	2,
6,	4,
4,	5,
3,	5,
5,	3,
7,	6,
5,	3,
6,	3,
3,	2,
4,	2,
3,	1,
2,	5,
7,	6,
3,	4,
3,	4,
5,	4,
4,	2,
6,	3,
6,	3,
4,	4,
4,	6,
6,	4,
5,	4,
6,	8,
3,	1,
7,	2,
2,	5,
7,	6,
7,	5,
2,	3,
7,	6,
3,	2,
10,	2,
7,	6,
6,	5,
1,	3,
5,	2,
3,	4,
1,	4,
5,	2,
6,	2,
5,	4,
2,	6,
7,	4,
5,	5,
5,	6,
4,	3,
3,	3,
7,	4,
7,	1,
3,	1,
6,	6,
2,	4,
3,	4,
3,	5,
5,	3,
7,	7,
7,	6,
4,	4,
4,	4,
3,	1,
3,	5,
4,	5,
4,	3,
7,	3,
4,	6,
4,	3,
4,	4,
8,	2,
4,	4,
4,	4,
3,	8,
5,	3,
4,	3,
4,	2,
4,	5,
6,	4,
5,	4,
7,	6,
5,	2,
3,	1,
4,	2,
5,	7,
7,	5,
4,	3,
5,	6,
2,	5,
3,	1,
4,	2,
5,	2,
10,	4,
2,	6,
3,	2,
4,	3,
5,	7,
7,	4,
4,	3,
5,	2,
1,	5,
7,	4,
4,	4,
8,	7,
2,	1,
7,	4,
5,	3,
3,	2,
2,	4,
5,	5,
3,	4,
4,	3,
3,	5,
4,	4,
1,	1,
3,	3,
7,	4,
8,	1,
8,	5,
2,	4,
3,	4,
4,	6,
2,	4,
4,	4,
7,	3,
4,	3,
2,	3,
7,	1,
2,	3,
7,	3,
4,	5,
3,	3,
3,	4,
4,	1,
4,	2,
3,	3,
2,	6,
5,	2,
4,	3,
6,	1,
3,	6,
[truncated: 1,211 more rows]
