# Supplementary material for: AutoNeuriteJ: An ImageJ plugin for measurement and classification of neuritic extensions
Source: PLoS One. 2020 Jul 16;15(7):e0234529. doi: 10.1371/journal.pone.0234529 (PMC7365462; doi:10.1371/journal.pone.0234529)
Supplement: S2 Data — (ZIP) [file pone.0234529.s002.zip › Fig 5 Axon ref Axon.txt]

Longest Ctrl	Longest Sema	Axon Ctrl	Axon Sema
51,406810	51,588920	77,330030	72,829030
53,748420	49,777860	94,470890	118,529500
30,825950	103,086800	146,718800	115,673200
81,171900	38,380970	66,334880	96,153240
37,539740	100,214700	74,640090	171,232700
48,277480	50,967430	155,554500	123,485700
47,345320	51,937240	130,290500	197,155800
57,552510	38,691650	183,728100	104,806800
19,080610	62,182210	67,304700	149,371100
16,958750	60,151530	76,360090	148,530000
59,620970	75,079480	87,226550	185,501500
162,488100	68,767420	114,960800	74,109660
33,788930	29,636260	92,129270	230,414300
30,825950	50,527920	105,155200	161,646900
56,400590	56,802320	115,801900	141,687400
31,667060	48,315140	68,896120	107,898500
50,838730	60,681960	118,234500	182,720500
43,503460	101,495400	74,329280	142,839300
18,550180	22,922470	74,549040	89,439330
25,794390	94,561810	74,640090	65,493640
35,728680	80,293010	81,353870	103,124400
215,486200	69,426550	97,653490	73,798850
26,544580	46,723830	79,360840	77,292260
28,044960	41,070920	68,108280	257,451700
36,880600	28,264710	84,097090	96,062190
48,315140	68,676370	77,822810	127,676000
19,519990	53,308920	73,268420	257,784500
35,728680	46,064700	68,547670	109,050400
32,856760	57,150780	72,169770	65,016610
33,167440	42,351540	121,545900	302,803800
43,063950	47,216620	95,403050	81,134120
37,411030	64,266420	79,194360	99,153860
33,788930	47,034520	89,477100	69,608530
41,601350	59,492270	73,488170	113,589100
61,742830	77,110280	108,300200	77,292260
24,953280	39,350790	170,043000	80,603680
29,947060	36,168060	72,737980	87,097840
29,014900	33,569170	142,968000	142,346500
40,813510	60,644180	122,826500	68,585310
46,284330	58,742210	85,195740	225,511600
32,947690	37,630790	261,331200	131,517800
38,691650	71,950150	76,451140	67,175990
56,218620	53,657380	96,191620	65,364940
52,157000	33,788930	82,842440	98,001950
36,350170	82,854250	126,842100	153,432700
16,208690	51,369160	230,056100	65,145310
39,350790	45,314510	92,137720	172,020600
55,741460	41,070920	142,116400	170,611200
40,502710	45,223460	74,938300	83,915120
61,523080	32,106580	71,723870	140,406800
54,150160	31,045580	79,483960	137,004400
60,590910	95,531750	124,713300	87,976730
40,009930	59,272640	82,740530	158,555200
28,795150	72,298480	108,005600	72,518230
36,569790	77,731770	75,328160	179,045100
29,014900	42,442460	125,798800	124,857300
18,550180	113,551400	100,593400	97,123050
32,106580	44,693030	94,368340	67,175990
60,371160	33,697870	84,725340	184,826800
24,513770	50,747680	72,665400	122,076300
22,611800	58,961830	78,542580	124,948300
39,222090	42,533520	81,511050	112,361800
37,100350	48,534890	73,649060	71,146560
42,662220	67,926180	110,134500	314,329400
35,819730	53,126940	168,245900	237,658500
22,702720	35,599980	82,944340	134,700600
25,794390	43,503460	94,512380	124,766300
45,534140	31,576140	99,651860	141,157000
54,718240	50,126190	84,131680	122,515700
26,764340	62,841470	121,456700	180,288000
21,331170	29,325580	103,256100	129,138600
30,386440	39,259860	73,157160	113,642400
35,069550	43,942840	111,855900	70,707180
63,735990	16,208690	95,597950	191,631600
44,784080	56,309670	121,253000	119,242100
42,844200	32,727930	94,020620	105,776700
34,539110	28,044960	71,867920	84,134870
16,958750	63,462830	85,666870	115,233800
74,950770	33,167440	170,392200	86,256600
41,912030	105,776700	79,382200	112,528300
47,656000	37,100350	77,558910	132,632000
31,007930	44,875000	72,113870	260,034900
22,392040	114,703300	94,410620	66,516850
31,447310	42,662220	89,415190	118,893600
27,734280	16,428320	83,228930	149,317800
34,448060	63,023450	98,560970	146,188400
42,844200	35,198250	77,622150	85,726170
61,871530	80,293010	78,257200	217,918800
26,014150	24,642480	106,335900	107,716500
20,891660	70,048040	124,317300	192,086600
25,173040	65,054260	116,805300	73,798850
55,741460	76,011630	77,250200	85,377720
39,131030	66,077480	82,112750	114,832000
42,533520	45,352170	147,097300	150,378700
47,966680	52,157000	103,423500	121,235100
22,081230	79,414120	81,740800	260,838400
16,739120	26,014150	121,559000	259,171700
23,452910	55,119970	80,380390	96,099840
25,703470	44,875000	90,631850	175,642700
28,666440	59,712020	85,397190	325,377800
33,478120	51,187180	92,800110	162,488100
39,441840	61,962590	80,579550	199,444000
53,437620	48,315140	101,101200	93,500950
30,166690	58,340350	96,655650	99,062810
49,467060	87,446300	82,330770	129,449400
46,284330	44,693030	220,074800	92,659710
60,151530	48,095380	85,025080	115,710900
19,739750	38,911410	114,528100	210,144100
57,241830	48,406190	84,608050	183,910200
36,350170	37,229060	87,039400	79,012390
43,283700	34,228310	78,520300	78,390900
33,697870	59,583320	80,162520	226,958500
33,917630	33,788930	105,546700	171,982900
34,319360	58,431400	84,235940	116,680800
42,313760	56,491650	121,405000	196,239300
46,943590	69,828290	119,871700	124,895000
48,406190	119,643800	76,987100	112,581600
17,049800	57,279480	84,916220	155,865300
29,325580	86,294380	104,539700	82,232770
39,040110	68,896120	107,978100	97,380460
50,656620	43,192650	105,700800	92,220330
31,886820	47,034520	88,091480	199,588300
20,891660	26,453660	141,028400	73,579090
46,504080	48,224210	76,987100	75,700960
25,173040	28,886070	107,606100	133,821700
46,284330	58,742210	116,959400	192,783500
57,241830	106,617800		144,028900
19,830800	42,753270		112,710300
62,493020	57,241830		83,604440
25,483720	44,784080		205,991500
51,626560	19,611040		65,364940
45,534140	84,794010		115,453500
29,636260	40,320730		79,633870
53,968050	41,070920		209,340500
26,014150	76,890530		73,889900
22,831420	77,330030		119,606100
45,223460	63,114500		108,777300
46,375380	42,222840		196,459000
26,453660	33,917630		75,572260
26,893040	57,900970		90,537970
20,891660	29,545330		73,359470
30,916880	51,406810		235,536800
45,223460	38,289920		233,210800
21,861610	54,718240		97,378950
25,923100	44,253520		119,226100
48,004460	38,070170		85,810910
33,387200	40,411660		99,261860
29,545330	59,492270		103,604000
51,187180	43,063950		86,548620
22,392040	66,554630		196,886800
62,493020	45,662970		83,987630
62,091290	46,375380		145,966600
48,716870	28,575390		164,209300
18,769930	41,601350		80,569530
30,075770	46,375380		88,041530
47,875760	44,784080		194,613900
46,375380	58,651150		174,836100
42,094140	30,606200		160,647300
57,241830	51,058480		121,744800
37,229060	38,161220		92,239480
50,747680	37,319980		123,771800
19,830800	130,730000		200,389300
54,187810	68,456610		94,758340
38,289920	34,539110		103,604000
43,814140	44,564330		103,010300
38,070170	61,303450		101,780700
43,412410	53,399970		77,804870
55,157750	111,687000		94,164670
49,156380	37,850410		184,725100
40,411660	29,984710		123,135900
17,489310	36,880600		177,498900
36,569790	70,449770		83,436100
26,544580	30,916880		96,047580
48,754650	43,283700		137,858800
27,075010	90,098460		146,170400
64,395130	52,339100		76,965250
50,967430	28,795150		229,504600
55,430780	45,003710		104,053600
62,493020	99,684300		162,776000
51,717620	31,886820		109,786800
26,673280	43,942840		82,350530
45,405440	99,282560		73,505010
31,795770	28,575390		127,681800
34,539110	42,881970		108,599400
35,508930	18,769930		81,367010
12,586450	49,558110		114,188400
50,254890	33,167440		88,923290
53,619720	46,375380		94,512380
22,831420	47,656000		156,695200
36,569790	31,136630		120,617100
32,417250	82,543440		78,992200
83,475730	61,742830		109,337100
41,783330	64,213020		92,485440
28,355630	81,262830		208,743000
90,500200	29,014900		125,798800
23,892420	33,917630		85,319010
48,625940	33,478120		121,948600
31,977870	58,870910		225,552500
59,492270	45,936000		126,842100
32,947690	56,620350		108,005600
24,203090	46,905810		84,521680
46,284330	51,406810		101,229200
28,575390	50,656620		109,582900
59,931770	57,150780		155,711500
82,414740	62,803700		104,545400
34,008550	146,809900		79,382200
27,203720	50,967430		73,403110
19,300370	59,090530		88,185580
20,580990	77,512010		75,040060
30,166690	23,892420		97,421230
44,033890	59,492270		89,864810
24,513770	96,721320		100,983200
27,075010	141,596300		81,019160
20,270180	43,503460		94,368340
37,630790	39,881220		99,016050
30,606200	34,667820		122,296300
35,599980	61,560850		121,007100
26,324830	63,462830		149,181000
39,881220	61,303450		97,175290
47,216620	80,512760		116,851300
27,203720	56,840100		236,137000
36,350170	100,654200		73,750820
10,025210	29,416630		242,302300
14,928070	86,567410		151,945700
30,386440	38,600600		77,804870
31,977870	45,534140		79,483960
13,867070	47,254270		200,347000
24,953280	30,515150		74,938300
28,355630	49,467060		120,065700
28,886070	25,794390		100,143800
36,039360	54,680590		86,548620
55,430780	66,516850		81,960680
44,875000	54,809290		73,606780
36,168060	49,997490		91,891770
19,611040	39,661600		133,804700
32,197500	40,411660		311,668900
66,206180	28,666440		159,705800
24,294150	72,169770		197,972300
54,498490	41,783330		195,699400
42,533520	86,347660		155,015900
28,264710	27,514520		76,515630
32,856760	57,590290		88,083670
46,686060	35,948440		197,174900
68,805070	48,754650		161,486800
25,173040	67,047290		104,197700
22,922470	27,203720		156,491500
58,340350	29,947060		87,142290
46,814760	98,312750		97,480870
55,157750	56,529290		75,777920
126,925800	56,089910		123,135900
51,187180	32,727930		213,390800
41,381600	71,419720		74,446400
42,881970	88,726920		131,489700
59,492270	32,727930		75,676010
39,040110	110,459700		84,029770
27,514520	59,931770		91,688100
24,422850	63,644940		192,239200
31,758120	56,400590		81,265110
39,972270	23,142230		120,905200
41,912030	32,727930		146,908100
27,294770	42,222840		172,317300
48,497240	46,723830		79,382200
42,003080	39,972270		92,485440
48,004460	54,900340		177,456700
50,126190	33,917630		80,917250
21,641850	106,708900		120,455600
53,619720	50,838730		74,590440
63,644940	85,635250		153,582600
27,734280	32,947690		116,155700
56,089910	70,487420		112,899300
23,142230	30,166690		73,360970
36,130410	60,681960		83,393970
115,400200	66,554630		83,334200
24,733530	33,697870		99,507810
30,386440	47,034520		73,606780
46,504080	46,905810		195,741600
42,094140	104,935500		164,251600
58,870910	57,772270		105,241000
53,930400	38,289920		86,998250
33,917630	33,606820		115,316100
20,361230	54,407560		98,668200
19,300370	91,379090		97,133150
35,198250	61,303450		92,239480
40,631410	41,601350		118,038600
75,079480	50,437000		78,520300
33,258490	48,406190		92,582240
40,192030	33,569170		99,459120
59,310290	53,180210		85,923230
22,922470	60,462210		122,040000
34,667820	52,376750		199,617100
31,227680	56,309670		100,466100
33,258490	42,662220		80,688560
40,411660	76,231390		120,924000
57,900970	34,008550		136,101900
39,881220	49,777860		85,288180
74,109660	85,506550		159,907900
32,197500	66,645560		188,185700
49,376000	74,329280		140,329500
27,294770	55,998860		140,701600
35,289170	91,250380		96,238620
38,289920	50,437000		227,785900
37,941470	54,809290		85,288180
40,411660	99,775340		114,528100
21,111420	74,950770		85,397190
21,861610	30,916880		124,952300
35,948440	33,167440		169,197200
35,819730	32,947690		121,405000
63,864690	43,192650		100,203000
58,651150	57,370530		88,245570
29,014900	27,203720		103,904600
65,364940	86,385310		198,873000
36,880600	48,625940		121,032800
28,264710	20,270180		93,961360
23,361850	40,411660		81,169530
39,661600	59,401340		77,359050
54,498490	45,094760		170,794400
34,667820	52,467800		85,551270
24,422850	53,657380		85,660290
32,545960	30,295520		95,494560
37,941470	58,431400		77,622150
30,295520	41,783330		107,869100
29,325580	49,997490		118,710500
37,448680	48,315140		199,136100
41,070920	96,501570		132,400300
30,825950	26,014150		85,660290
26,233900	23,452910		85,814370
21,111420	38,509680		131,085100
32,637010	37,850410		174,277800
18,019740	66,994020		79,790410
48,625940	46,155620		125,632500
22,081230	50,565700		88,726690
35,198250	67,797480		107,234000
25,392660	44,344570		90,894950
48,095380	49,997490		115,009000
55,119970	35,069550		153,448200
58,560100	95,751510		88,835550
19,830800	61,212400		101,255300
38,380970	63,334130		155,507400
33,038740	65,455990		142,388800
23,892420	59,803070		105,854900
35,069550	56,529290		86,295330
41,912030	36,569790		246,030200
20,141480	94,470890		92,319150
39,441840	67,615500		166,720800
47,784700	55,650410		136,364900
32,637010	73,359470		144,248900
54,589540	28,264710		91,530000
26,984090	62,584070		102,525500
63,644940	36,259110		87,674450
36,478870	74,071880		118,120500
50,618970	34,137380		83,337780
47,034520	46,064700		106,489900
60,553260	28,355630		81,849810
24,112040	80,201960		101,736200
28,795150	50,565700		130,341100
19,519990	28,575390		88,463590
52,376750	75,663310		80,053500
53,217860	48,716870		119,717700
42,662220	46,814760		96,873680
41,252900	50,656620		98,823910
21,111420	43,814140		85,769140
52,157000	58,742210		82,902050
46,375380	39,131030		95,494560
24,422850	31,977870		168,517100
42,351540	41,912030		90,368750
38,289920	72,480580		120,878800
27,825200	63,205430		160,742100
55,029050	58,961830		89,252730
27,514520	48,845570		185,074200
30,386440	102,647300		88,726690
43,192650	60,901590		204,043900
37,850410	27,734280		212,671900
45,753890	36,478870		79,790410
65,584690	33,258490		85,351950
57,772270	68,456610		80,162520
54,809290	32,106580		104,866600
50,437000	84,665310		82,856820
60,681960	57,992020		84,608050
54,938000	18,019740		122,040000
45,844950	47,436240		142,978700
24,422850	30,075770		207,437200
38,820360	82,195110		92,428150
42,753270	110,368800		155,398400
32,818980	20,361230		90,894950
33,788930	57,059730		77,359050
35,948440	78,481960		98,560970
34,228310	44,033890		86,821380
75,170520	54,059100		258,359800
17,489310	40,411660		96,129620
55,339730	38,691650		149,374600
49,065320	70,540820		88,726690
46,284330	27,075010		216,155400
26,014150	34,758740		102,634400
31,886820	35,508930		78,629310
24,294150	42,844200		92,428150
38,161220	31,667060		166,983900
47,125570	38,070170		155,616400
60,022830	49,027670		85,506200
24,422850	46,284330		174,386800
33,167440	44,124820		121,405000
44,253520	60,863940		86,558280
22,922470	24,642480		131,720200
25,923100	109,671900		114,528100
45,003710	55,870160		156,732400
22,392040	61,174750		117,331400
74,291630	26,453660		104,539700
27,734280	54,680590		193,946500
54,809290	130,912000		104,430700
38,161220	34,448060		137,853000
46,155620	26,984090		103,051600
24,203090	16,519370		116,061300
34,978490	36,168060		89,996800
26,764340	54,369780		76,724000
54,150160	45,534140		153,076000
30,515150	19,611040		90,304970
37,319980	34,978490		91,266910
36,478870	51,278110		119,236700
43,192650	51,497860		187,441600
22,611800	57,059730		81,060670
48,095380	63,773640		97,136630
21,422100	75,041820		106,753000
28,575390	56,438370		109,511300
47,474030	116,150400		89,996800
56,089910	37,319980		102,108300
19,080610	64,084320		122,194100
20,580990	34,448060		90,631850
49,686810	35,948440
44,655380	76,451140
20,580990	63,114500
19,300370	73,011010
21,111420	34,978490
83,786420	43,283700
59,620970	51,058480
84,885060	82,945300
33,038740	68,767420
39,972270	29,947060
41,033140	43,594380
69,297850	31,356390
100,964900	64,213020
34,978490	51,937240
18,550180	43,503460
36,880600	145,400500
33,478120	73,670150
22,392040	44,784080
48,186430	39,131030
35,508930	78,481960
24,733530	30,606200
49,247300	53,089160
38,820360	66,425930
32,197500	45,936000
19,830800	55,029050
67,175990	23,672660
37,539740	64,834500
43,594380	47,216620
36,441090	40,192030
41,912030	32,417250
47,784700	74,859720
25,923100	84,574250
39,222090	66,774260
20,580990	53,968050
36,350170	33,478120
33,697870	53,308920
37,229060	34,319360
33,697870	57,992020
33,387200	65,766670
23,892420	42,881970
39,040110	56,620350
56,309670	27,203720
54,498490	149,590900
32,637010	69,426550
22,300990	48,095380
111,558300	40,942220
16,739120	35,508930
28,795150	60,681960
53,180210	26,014150
38,380970	33,697870
40,722460	40,813510
24,642480	43,942840
21,641850	52,248050
36,130410	73,139720
30,295520	20,361230
25,483720	32,197500
24,642480	30,386440
41,692280	28,136010
41,783330	57,370530
44,033890	33,917630
35,599980	45,936000
20,270180	63,023450
44,033890	53,308920
42,662220	43,503460
48,534890	64,614750
63,773640	43,412410
29,325580	54,900340
44,382350	59,931770
36,039360	34,228310
50,527920	41,692280
16,428320	50,565700
27,514520	39,002330
58,961830	78,133500
40,411660	28,886070
65,766670	68,767420
25,483720	71,237610
61,523080	62,803700
43,632160	42,662220
58,302700	50,368640
30,075770	60,995300
63,023450	53,583070
49,027670	54,770400
35,508930	78,686620
42,972900	42,362600
35,198250	48,791310
57,370530	42,608550
22,611800	49,529030
23,452910	70,986160
43,192650	30,794560
79,633870	82,554340
40,942220	51,556120
47,216620	48,095740
33,387200	65,397060
23,361850	39,741980
36,478870	28,275700
30,075770	42,362600
53,657380	39,250220
43,814140	60,155830
27,203720	66,974400
15,458500	28,173940
108,648600	33,415180
43,632160	49,529030
31,227680	111,567800
59,401340	81,511050
45,534140	17,894990
28,044960	47,502070
72,609280	51,903840
26,324830	63,124160
38,600600	58,128730
34,099610	92,689100
55,119970	57,636970
32,197500	43,202220
11,836270	25,901040
16,958750	46,764360
68,145940	99,405910
45,314510	63,963780
35,380230	51,801930
28,264710	45,822980
26,324830	48,791310
48,095380	47,603980
35,289170	61,445070
41,692280	28,869370
47,034520	57,289260
37,850410	41,523120
64,834500	47,603980
18,239370	43,202220
42,442460	44,635500
47,125570	59,909880
67,963960	31,388220
54,498490	40,827550
36,971650	34,950370
23,892420	43,694120
42,753270	82,698390
33,478120	24,221800
32,637010	117,546900
36,259110	40,479690
51,406810	101,433000
33,569170	69,205160
59,583320	35,789990
84,006160	36,875410
63,773640	39,987930
27,605450	335,542900
37,100350	55,262170
58,870910	38,308700
29,856010	44,737410
75,920710	52,989400
60,992640	32,329610
33,697870	58,374690
38,070170	41,768930
32,727930	72,071730
20,361230	36,773650
46,595130	43,202220
42,222840	40,335650
47,564950	67,568060
61,651780	70,188820
48,716870	59,316210
30,166690	21,601180
55,157750	60,257590
31,136630	53,828880
22,392040	28,869370
87,355250	74,836400
53,839350	34,500740
38,600600	39,250220
33,258490	32,575560
85,104680	18,140940
16,208690	43,202220
37,630790	40,581600
47,875760	54,422690
26,764340	29,115320
35,380230	38,308700
75,390280	26,002800
44,912780	52,251550
50,565700	55,610020
39,661600	68,017680
29,234530	67,424020
80,384060	23,382180
34,887440	66,092640
43,503460	46,068790
27,075010	65,643010
46,375380	42,116790
74,859720	59,316210
26,014150	30,548600
71,419720	68,755540
58,870910	44,983360
61,341100	63,022400
45,094760	23,034470
35,418000	24,221800
37,100350	67,568060
16,958750	21,601180
45,314510	32,821510
48,754650	62,386450
24,422850	26,740650
29,234530	152,887100
33,258490	54,626360
57,370530	68,857300
44,564330	31,981890
32,947690	72,113870
51,187180	44,389690
29,105820	42,956410
17,489310	77,906630
34,539110	56,203690
27,203720	59,807970
28,136010	57,391020
17,269560	52,743450
35,599980	28,521650
46,814760	107,411900
27,734280	39,496030
29,764960	59,316210
28,264710	72,071730
26,764340	67,279970
44,473270	31,981890
37,009300	35,094410
60,060480	54,668500
31,886820	48,443600
32,508300	37,960980
57,552510	78,542580
29,636260	171,867600
29,105820	94,512380
31,977870	70,536540
61,083690	53,235210
45,094760	82,452440
51,187180	26,248750
33,258490	78,890300
26,984090	28,173940
65,584690	52,005740
23,142230	70,638440
39,040110	21,601180
57,150780	58,230640
37,009300	27,927990
27,734280	39,496030
41,381600	41,175270
28,886070	31,634170
148,620900	47,502070
60,954990	77,906630
35,069550	29,607220
55,029050	56,941400
28,355630	40,233880
28,044960	53,235210
59,620970	44,983360
33,697870	56,449640
53,968050	39,148320
37,229060	45,331080
42,972900	59,316210
53,399970	72,317540
25,173040	31,040510
47,436240	28,173940
46,814760	40,233880
27,514520	88,431530
22,611800	53,583070
63,334130	64,209730
56,400590	53,684830
32,856760	34,500740
20,800610	42,464500
27,605450	48,935360
38,820360	68,509590
29,105820	61,097210
25,574770	46,416650
63,152150	42,956410
60,333510	34,254800
59,712020	77,211200
38,691650	73,055390
52,998240	65,846690
59,401340	44,389690
31,136630	34,254800
59,931770	214,476200
52,998240	33,661130
48,095380	46,068790
63,902340	58,722550
17,799990	36,281750
51,096130	44,881450
14,397510	62,878350
24,203090	48,095740
27,203720	57,187350
34,319360	69,205160
28,484340	117,792800
62,712770	57,289260
39,040110	39,741980
37,411030	35,586170
36,789550	44,983360
43,723090	61,936830
34,319360	31,981890
47,345320	67,771870
27,825200	24,467750
32,106580	74,836400
22,081230	69,103260
41,912030	73,403110
34,228310	19,820040
38,070170	47,849930
26,453660	30,548600
53,839350	66,134770
52,248050	75,676010
38,820360	80,077770
28,795150	53,583070
56,089910	45,229170
34,758740	35,094410
41,912030	69,349210
59,310290	72,461590
61,924800	55,016360
53,968050	85,810910
45,314510	67,424020
35,508930	34,008840
25,483720	42,362600
47,966680	33,661130
27,294770	60,995300
31,667060	55,711930
33,387200	85,319010
27,075010	51,657880
66,334880	50,368640
27,514520	75,430060
18,239370	85,564960
29,856010	73,750820
37,223270	38,062740
22,194850	36,281750
25,655080	69,900730
31,142270	45,721070
33,169220	53,973070
20,761560	187,879700
21,601180	36,875410
19,820040	42,362600
50,614590	31,981890
42,956410	94,164670
41,870840	47,748020
25,655080	42,260840
49,427260	63,022400
29,954940	64,311640
20,761560	42,260840
42,362600	40,233880
32,923420	61,834920
42,956410	186,056400
62,980120	25,655080
57,636970	59,663930
31,735940	45,229170
50,122830	42,260840
26,740650	39,987930
39,496030	111,220000
72,563490	69,696920
50,020930	22,194850
64,209730	38,800600
30,794560	64,311640
35,688080	34,848460
19,921940	50,470550
51,352310	73,505010
50,962310	29,361270
29,013410	62,530490
34,254800	60,257590
29,607220	49,876880
57,535070	65,007060
72,665400	58,332550
24,569510	182,350300
52,395600	47,502070
56,347730	66,236690
32,719600	43,592220
29,013410	34,254800
39,250220	19,574230
40,827550	40,581600
38,206930	41,421220
57,391020	59,909880
57,984690	115,172000
63,022400	14,926520
45,577030	59,316210
36,035790	110,176800
72,911350	25,901040
40,479690	70,782490
55,364070	25,553180
35,934030	33,762890
23,975850	97,277190
55,957740	57,535070
70,536540	25,655080
26,596470	76,371580
36,629460	23,874080
79,483960	66,134770
52,047880	84,725340
66,380730	65,295160
36,977320	39,148320
28,521650	55,016360
31,040510	39,640220
51,657880	33,271130
26,986460	32,227840
38,902360	93,918720
25,307370	45,331080
55,016360	59,316210
39,394270	25,307370
33,907080	20,515610
30,548600	66,482640
23,034470	50,818260
25,061420	45,967030
39,250220	62,878350
53,337120	31,735940
36,035790	61,097210
46,170690	39,496030
51,412080	37,715030
47,154360	24,467750
26,002800	28,767600
41,421220	47,993980
56,000020	35,442130
26,494700	61,792780
70,884250	62,182780
32,575560	58,374690
29,115320	70,392490
31,735940	94,062770
42,116790	54,176740
43,550080	56,449640
36,527690	33,661130
71,376160	170,434300
42,362600	26,740650
26,248750	24,221800
58,374690	42,854500
20,413700	23,628130
50,716500	43,346260
32,083800	44,389690
22,542560	24,713560
17,547130	45,721070
86,014580	27,682040
51,801930	20,167900
70,884250	37,367310
39,046410	67,568060
36,977320	167,410400
92,833290	116,953200
30,302650	47,256260
35,688080	69,001350
33,067460	69,798830
26,002800	26,494700
21,601180	41,031220
92,833290	45,577030
53,684830	37,715030
55,262170	43,694120
32,575560	70,740210
116,503600	26,392800
25,061420	73,750820
31,040510	43,448170
41,319310	62,776450
37,367310	42,362600
47,400310	26,494700
28,275700	57,636970
30,200890	56,899260
60,503540	119,675700
70,146540	44,041840
24,467750	79,483960
52,743450	35,196170
51,454210	29,954940
28,521650	78,542580
26,146840	29,607220
31,634170	84,275720
25,901040	61,343160
33,907080	96,929340
95,309870	54,320780
41,421220	69,450970
34,110750	33,907080
74,140820	34,500740
27,580130	17,055370
36,629460	43,550080
384,935200	52,497500
55,262170	49,774970
47,154360	50,716500
61,690880	22,194850
20,761560	53,091170
43,795880	61,343160
26,248750	135,687700
63,124160	26,494700
35,586170	47,849930
77,355250	90,806200
22,788510	36,527690
18,488660	83,885730
36,629460	70,044780
22,788510	64,455680
57,535070	93,079100
69,349210	20,761560
38,656560	41,768930
56,449640	47,502070
40,233880	44,491460
58,722550	24,221800
80,671440	33,661130
68,653630	57,145210
31,286320	69,349210
39,640220	51,106500
63,861870	56,797360
58,620640	67,424020
51,310170	32,227840
58,332550	85,013440
32,227840	58,824310
62,530490	47,400310
35,196170	38,554650
38,206930	30,548600
29,607220	55,262170
47,112220	53,337120
50,122830	56,941400
44,389690	54,770400
77,804870	48,341690
32,227840	62,878350
28,275700	70,740210
28,767600	90,908100
53,930790	43,795880
40,089840	59,765830
106,224600	61,343160
20,167900	64,311640
40,089840	36,527690
61,097210	35,196170
45,475120	55,855970
106,674200	35,340360
80,179530	55,610020
29,463040	52,149780
51,412080	41,667170
53,439030	60,995300
38,554650	29,607220
77,109300	44,389690
38,554650	62,428590
58,926210	84,377620
17,301330	45,229170
52,395600	103,460000
41,175270	36,527690
33,313270	55,855970
36,527690	58,128730
38,062740	27,088370
23,034470	50,355310
44,737410	51,064220
40,089840	60,749500
48,095740	37,715030
86,854200	41,870840
77,007390	101,433000
58,230640	50,860550
43,940070	27,927990
85,319010	46,314740
40,479690	40,929310
37,325030	44,635500
24,815470	51,801930
52,293830	68,407680
27,927990	87,100150
25,061420	57,043310
26,596470	69,103260
58,926210	113,984700
100,695100	71,172490
44,737410	22,686610
32,329610	73,013110
44,491460	71,376160
51,556120	38,902360
57,289260	160,503300
62,428590	68,899580
59,562020	113,247000
44,143740	71,376160
80,077770	177,007100
36,977320	56,347730
46,764360	59,807970
33,762890	40,089840
77,457010	48,443600
41,175270	148,299100
55,262170	33,415180
21,355230	79,136250
50,122830	45,475120
44,389690	40,581600
66,830350	51,657880
54,218880	39,496030
34,950370	48,587640
48,095740	52,047880
46,068790	39,148320
51,700160	106,674200
30,650510	66,338590
47,154360	72,113870
31,490130	69,840970
42,506790	87,142290
85,666870	29,115320
38,800600	42,956410
46,068790	57,882930
23,628130	57,535070
39,843890	77,312970
68,755540	67,915920
22,440800	66,236690
14,680560	25,901040
52,497500	38,656560
25,061420	65,643010
26,002800	62,428590
32,329610	28,275700
67,279970	39,394270
26,494700	36,179840
16,707660	53,828880
39,394270	26,842420
56,449640	26,146840
18,980420	42,014880
26,002800	55,016360
43,202220	52,497500
39,741980	66,236690
32,329610	49,283210
36,383650	50,962310
42,260840	33,313310
66,236690	49,017460
48,341690	73,285640
22,686610	71,335250
36,629460	54,515080
23,874080	67,787870
22,194850	74,446730
37,816940	17,872410
36,875410	53,617080
18,140940	40,716240
36,179840	47,375250
19,820040	36,751830
37,715030	75,299800
33,762890	64,984560
35,196170	35,372710
16,461710	54,360990
60,647590	60,910990
30,794560	56,048280
72,809440	44,308840
13,841090	33,685420
55,508110	16,339210
31,142270	44,154750
25,307370	32,152210
36,527690	54,778170
29,361270	40,979330
45,127410	30,773100
56,305600	74,555740
75,777920	40,716240
41,870840	51,294580
33,169220	68,313910
50,614590	51,294580
64,557450	41,614390
30,794560	23,370020
64,659360	37,168860
32,923420	36,007770
42,854500	29,239890
47,603980	32,306300
19,574230	56,420390
18,980420	64,086410
33,762890	62,662220
59,070260	54,733100
37,469080	71,861440
51,454210	21,836820
28,521650	43,519700
50,818260	53,617080
44,737410	36,642820
26,494700	42,249440
28,869370	49,652520
38,554650	42,775630
72,317540	55,259140
31,981890	27,071640
36,383650	49,543510
48,197650	114,219900
66,092640	18,507460
43,304120	46,849050
47,849930	42,775630
26,248750	65,093420
32,923420	76,197960
56,449640	78,039340
30,056840	19,405610
37,469080	29,874950
30,200890	112,096700
62,182780	27,443590
65,151120	22,208930
74,488680	36,379720
37,121360	20,040670
73,996770	41,460300
31,388220	39,972320
43,100460	20,938820
52,641540	50,178560
49,876880	61,020000
49,037270	63,932320
56,305600	91,311980
44,983360	45,206990
23,034470	30,881960
38,308700	63,977400
41,175270	54,887180
59,562020	24,377180
45,373360	72,759440
100,101500	38,656990
39,250220	67,787870
48,935360	66,998730
59,070260	54,778170
67,424020	76,615140
16,113850	68,313910
54,770400	34,737660
26,740650	31,780110
58,128730	65,138650
21,007510	56,311380
19,328280	52,981870
15,520180	39,074170
26,842420	21,310770
70,884250	36,905910
60,851260	50,024470
36,875410	37,277870
46,170690	37,649830
29,954940	68,949120
38,308700	73,394650
27,927990	58,960600
43,100460	41,877480
36,527690	98,978000
47,502070	36,007770
50,962310	56,157290
27,088370	49,126320
19,820040	40,081180
27,682040	28,867790
31,981890	51,185720
86,158630	47,484260
60,749500	25,801380
69,595020	49,389420
28,419750	65,356510
71,274250	63,932320
62,632400	47,747200
45,475120	46,214000
67,525920	62,181100
38,902360	61,500970
66,830350	27,815550
35,442130	55,894190
58,476590	55,939420
37,715030	77,885250
49,774970	47,484260
46,560690	34,737660
36,383650	64,721470
40,929310	84,127080
27,682040	76,243030
43,100460	81,432620
52,293830	47,221160
80,221820	71,707360
38,164650	77,731160
60,257590	69,693030
36,383650	43,301680
30,794560	61,918150
24,221800	59,377780
71,520200	70,065140
103,951700	68,050970
29,361270	42,512540
47,502070	46,214000
61,241260	38,021930
35,934030	59,595810
31,040510	52,981870
27,088370	76,352040
62,182780	53,989030
28,173940	41,986500
70,638440	22,208930
85,810910	47,484260
39,148320	54,143120
38,902360	56,420390
35,094410	74,401660
58,578500	61,391960
53,583070	66,517770
52,497500	38,176020
44,635500	50,922620
23,874080	44,943890
52,989400	64,458370
106,674200	62,027010
28,275700	79,418460
21,355230	33,948360
31,981890	41,242430
55,754070	27,180490
41,319310	45,842040
17,894990	34,846520
59,562020	32,306300
18,488660	47,747200
44,737410	67,152820
26,596470	56,048280
67,525920	102,262400
44,881450	38,176020
29,607220	35,109620
48,443600	28,341740
33,517080	67,152820
55,016360	51,557680
65,049350	43,038730
82,002820	33,576410
21,007510	50,178560
21,253320	45,842040
60,401640	61,655060
44,635500	54,887180
63,022400	68,422930
22,686610	58,742730
34,008840	42,403680
52,251550	75,081940
40,233880	42,512540
35,094410	68,949120
45,577030	87,674450
44,983360	49,280410
129,852800	93,852350
30,302650	30,773100
72,215770	46,323010
29,954940	32,787270
27,927990	56,157290
26,842420	39,446130
24,713560	68,050970
23,628130	28,604840
50,224600	41,505530
65,990730	33,576410
43,448170	53,244970
31,735940	75,453900
60,011780	63,560210
25,655080	40,453290
54,422690	41,242430
22,194850	35,109620
24,467750	58,588650
29,013410	66,780710
27,334320	27,969640
23,034470	56,683490
59,316210	49,543510
20,167900	22,472020
37,816940	56,157290
28,173940	81,958660
57,289260	75,344890
13,247280	42,621550
44,779550	24,377180
80,527400	49,171550
52,047880	51,711770
38,308700	48,273400
40,089840	61,500970
33,661130	48,010300
31,490130	17,872410
19,574230	40,081180
51,208260	57,427400
191,034400	37,014770
70,536540	63,977400
52,497500	64,830470
48,935360	56,683490
61,546830	57,844580
49,673210	19,405610
59,765830	37,912930
58,824310	39,183030
57,781020	37,649830
56,899260	44,417850
54,422690	38,811080
29,115320	47,638350
38,062740	253,651200
42,014880	50,659530
32,227840	82,067680
31,388220	88,989640
33,762890	21,836820
31,040510	26,436430
24,467750	43,038730
24,467750	45,687960
27,334320	43,410690
35,442130	32,569250
63,963780	32,787270
25,061420	38,176020
44,041840	45,842040
26,842420	65,619610
48,443600	33,313310
36,035790	39,818240
35,688080	25,275330
48,587640	26,436430
52,641540	66,735630
15,520180	47,747200
57,187350	58,062600
34,746550	60,756900
23,874080	70,219230
22,788510	39,446130
24,221800	65,356510
37,019450	46,323010
39,987930	39,183030
41,421220	61,283100
34,254800	62,444190
61,690880	65,093420
25,307370	67,678860
48,095740	27,815550
26,986460	32,415160
27,436080	28,867790
27,334320	38,811080
36,527690	61,129010
61,936830	43,673790
52,989400	49,017460
47,358030	63,714300
71,969830	24,640280
45,967030	45,842040
52,887500	31,780110
40,683510	24,903220
61,097210	78,520300
48,689550	72,650580
14,680560	42,249440
19,574230	48,119310
27,927990	40,453290
25,655080	68,313910
52,743450	31,780110
38,656560	29,239890
304,467600	74,401660
16,953470	39,709230
46,908410	54,887180
32,575560	58,107680
48,935360	51,185720
53,684830	78,892260
32,821510	35,109620
34,746550	70,963290
24,221800	38,702060
67,525920	48,645360
56,101780	63,714300
37,715030	22,208930
70,044780	35,218620
63,124160	34,474560
42,014880	46,849050
54,422690	43,673790
80,917250	31,780110
19,921940	43,782650
36,281750	42,775630
26,494700	66,145660
35,688080	35,109620
33,169220	64,304280
36,527690	14,806000
31,634170	83,600880
20,065990	90,413990
31,040510	73,766600
51,412080	59,223700
50,470550	21,310770
27,436080	46,477100
47,256260	34,474560
16,953470	45,206990
49,978790	37,649830
26,248750	61,764060
23,874080	48,754370
40,335650	17,237200
35,340360	84,018070
28,275700	35,109620
37,223270	40,607380
59,663930	78,257200
23,382180	67,524770
32,227840	57,318540
39,148320	72,650580
42,260840	62,970390
41,523120	26,808540
31,490130	49,652520
44,143740	63,034170
61,343160	52,083870
46,662450	58,851750
56,203690	44,571940
59,519880	74,029700
62,674540	41,877480
70,146540	23,633120
44,635500	21,573870
64,455680	57,055440
49,427260	21,573870
46,908410	24,640280
65,253020	28,341740
50,818260	62,027010
22,194850	68,531940
31,388220	70,963290
27,927990	68,577010
16,359800	84,499030
82,146870	73,022540
51,208260	51,557680
43,795880	44,571940
46,908410	37,804070
61,936830	30,138040
28,869370	47,638350
26,494700	36,007770
48,791310	30,246900
19,820040	72,124390
51,556120	56,837570
36,773650	32,941360
55,711930	53,353980
33,907080	28,713700
33,762890	20,675720
36,773650	43,519700
35,442130	53,989030
54,914450	39,709230
69,595020	24,377180
47,748020	36,007770
62,182780	33,839510
48,197650	60,647890
26,002800	52,455830
35,789990	66,998730
35,789990	65,619610
27,927990	89,996800
64,803400	66,517770
45,331080	76,197960
28,521650	46,477100
41,768930	46,368090
39,741980	38,547980
23,628130	51,974860
23,034470	22,208930
54,422690	39,818240
53,828880	15,967100
32,821510	95,603420
55,160400	35,481570
26,248750	44,680790
39,741980	69,802040
38,308700	70,219230
48,095740	50,441660
89,415190	41,351440
52,989400	45,315850
35,586170	41,877480
46,662450	29,502840
56,203690	70,219230
51,064220	30,138040
48,095740	35,218620
26,740650	59,005830
29,607220	68,840110
62,776450	76,461060
22,788510	90,304970
27,580130	48,382260
64,065690	26,436430
35,094410	70,482320
31,040510	67,524770
37,715030	116,959400
56,941400	59,749890
33,517080	61,391960
55,855970	49,915460
28,275700	71,226230
61,097210	32,787270
56,797360	57,209530
27,927990	45,687960
45,822980	56,311380
38,554650	71,489330
58,968350	21,945830
34,746550	39,446130
26,494700	36,379720
26,740650	55,150280
22,440800	57,844580
30,200890	45,842040
38,206930	52,718930
31,879980	34,211460
40,089840	31,934190
51,903840	49,171550
30,548600	53,353980
18,734610	83,754970
27,436080	60,493800
31,981890	44,417850
27,334320	71,226230
47,748020	43,936890
53,091170	31,671250
28,623560	60,602820
69,696920	54,406220
19,675990	42,249440
63,963780	36,007770
40,929310	41,986500
29,115320	44,045740
38,308700	40,453290
45,229170	56,311380
33,169220	30,246900
31,735940	46,586110
21,846990	28,976800
44,881450	67,941960
54,320780	37,277870
55,711930	37,540970
62,530490	74,664760
39,148320	54,887180
74,446400	34,583420
70,290590	28,976800
35,196170	39,183030
69,103260	33,576410
62,080880	57,472630
39,046410	71,380330
56,593690	25,275330
35,688080	35,372710
44,041840	104,693800
89,924440	49,280410
59,562020	63,714300
41,175270	65,465530
44,635500	24,903220
105,139000	84,653120
42,464500	82,484860
25,061420	30,246900
21,355230	93,961360
122,686300	46,105140
13,841090	57,690490
30,692650	33,313310
61,589120	41,614390
45,127410	52,083870
18,980420	46,740200
45,206990	70,110210
38,811080	60,384950
30,881960	78,892260
56,792340	56,683490
71,117380	50,441660
31,145050	73,176630
24,903220	40,870480
40,607380	61,546040
24,903220	79,944500
19,142520	67,043810
28,976800	50,550670
63,560210	78,257200
47,484260	38,920090
32,306300	60,384950
62,181100	65,728620
22,472020	39,709230
33,685420	40,979330
32,415160	44,045740
35,372710	20,938820
31,036040	41,505530
61,129010	44,943890
31,145050	65,510600
50,287570	65,882710
40,979330	51,557680
20,938820	59,486800
32,941360	62,027010
44,308840	60,012840
41,877480	24,005230
28,604840	60,910990
34,583420	68,840110
44,680790	114,265000
28,976800	69,693030
44,789810	49,915460
56,837570	42,884650
23,479030	57,318540
45,578950	87,828540
54,515080	74,773770
48,273400	28,078650
27,706690
31,145050
26,545440
34,211460
30,510000
51,339810
43,147590
24,640280
27,443590
36,116620
35,109620
68,159830
64,721470
35,744670
28,976800
22,734970
68,949120
53,136110
20,303610
20,040670
86,295330
53,508070
22,843980
40,716240
32,941360
33,948360
40,081180
25,910390
39,074170
44,680790
21,836820
56,157290
30,138040
27,443590
33,839510
29,611850
40,081180
41,505530
46,323010
42,512540
29,239890
37,014770
38,439120
55,676320
37,277870
28,604840
23,742130
49,652520
33,204450
42,884650
67,152820
55,150280
21,201760
44,943890
46,740200
38,547980
20,675720
63,714300
27,443590
46,740200
69,584180
36,905910
26,173480
37,386880
32,678260
42,775630
24,903220
70,591190
36,751830
43,673790
26,545440
39,972320
38,176020
37,540970
34,211460
37,168860
125,895600
24,377180
37,277870
35,109620
84,499030
39,183030
57,953590
23,107080
70,328240
69,057980
41,351440
37,649830
29,239890
19,405610
27,815550
40,453290
45,842040
33,204450
30,138040
47,112150
20,938820
39,709230
28,976800
14,170790
30,773100
25,538430
38,811080
33,313310
33,204450
31,145050
68,795040
31,408150
29,502840
47,112150
45,951050
59,486800
36,751830
28,078650
28,976800
73,176630
51,557680
47,221160
30,773100
50,550670
32,941360
32,678260
31,145050
54,252130
57,318540
38,439120
20,938820
36,642820
25,275330
35,744670
19,777570
46,849050
33,685420
49,434490
46,214000
61,283100
63,823310
64,349510
16,974260
29,348750
37,540970
64,612450
37,540970
39,709230
50,922620
41,242430
56,157290
22,734970
40,453290
50,813610
25,012240
70,591190
23,107080
39,446130
74,183780
41,088340
52,346820
60,166930
21,573870
30,246900
23,742130
26,808540
34,846520
16,974260
48,754370
34,474560
43,936890
33,685420
62,816300
38,547980
38,176020
24,114090
24,903220
52,083870
33,204450
57,209530
35,744670
40,344280
57,799510
45,951050
29,874950
38,176020
41,877480
19,142520
47,221160
47,638350
39,183030
30,510000
27,443590
59,486800
28,341740
39,972320
20,412620
47,375250
34,211460
46,323010
39,972320
32,306300
50,441660
50,813610
18,507460
25,910390
31,299140
26,173480
50,287570
21,201760
46,849050
48,491270
25,910390
52,981870
24,903220
24,005230
36,007770
31,145050
36,642820
38,176020
41,877480
29,983800
35,744670
48,382260
57,690490
45,951050
58,479630
22,208930
65,356510
30,773100
38,547980
29,239890
47,112150
24,005230
31,780110
86,930390
25,910390
45,578950
34,474560
18,507460
35,372710
39,446130
27,071640
46,586110
20,303610
42,775630
31,671250
34,846520
48,645360
55,785340
28,713700
65,773700
31,145050
22,099910
21,573870
21,573870
42,775630
67,524770
60,121850
26,173480
62,662220
78,783400
57,581490
30,510000
69,956130
21,836820
46,214000
50,922620
8,037977
26,436430
44,417850
25,910390
83,337780
55,785340
36,379720
37,014770
34,583420
38,811080
23,742130
15,068950
39,183030
24,640280
22,472020
27,334580
30,773100
35,218620
35,372710
18,770410
25,275330
31,145050
29,611850
39,972320
19,033510
22,843980
40,607380
41,505530
46,105140
28,078650
89,733700
42,884650
34,583420
22,472020
36,751830
50,178560
24,640280
38,176020
41,986500
19,142520
19,405610
27,969640
26,173480
29,348750
34,846520
35,372710
31,145050
31,036040
57,581490
26,808540
48,645360
28,976800
30,246900
49,280410
24,005230
50,441660
51,185720
25,801380
27,815550
77,731160
27,071640
29,983800
30,138040
36,379720
16,602150
33,467400
31,780110
40,453290
30,510000
23,370020
41,088340
38,920090
54,624080
31,671250
44,834880
38,285030
46,586110
43,410690
29,874950
13,535740
59,114690
24,005230
26,545440
52,083870
57,318540
26,436430
33,313310
65,510600
30,246900
44,943890
35,481570
49,915460
31,408150
21,573870
39,709230
34,846520
34,211460
64,349510
28,341740
47,747200
65,510600
39,709230
23,370020
28,976800
22,734970
51,711770
41,877480
41,242430
24,640280
45,951050
35,109620
34,474560
24,640280
52,981870
27,071640
20,303610
39,709230
34,211460
45,315850
27,706690
52,237960
29,874950
53,617080
30,510000
35,481570
53,880020
39,709230
35,853680
55,676320
33,050210
32,678260
41,614390
31,780110
22,843980
15,441050
35,109620
28,078650
21,836820
34,846520
40,081180
20,303610
31,934190
33,839510
38,439120
20,938820
75,825850
22,734970
34,846520
37,014770
24,640280
36,007770
25,910390
29,611850
16,974260
63,560210
48,645360
42,775630
35,372710
37,014770
25,275330
39,446130
39,074170
20,040670
42,249440
32,415160
30,773100
25,910390
26,808540
25,910390
23,742130
109,030300
18,507460
52,827790
28,604840
22,099910
54,624080
46,849050
25,538430
34,846520
39,709230
25,012240
47,003290
39,446130
26,545440
14,806000
24,903220
42,775630
50,922620
33,313310
39,337270
35,109620
46,105140
27,180490
25,538430
33,576410
33,313310
27,180490
36,642820
32,787270
18,135350
26,173480
58,479630
40,081180
39,709230
39,074170
23,107080
48,382260
52,083870
45,206990
36,642820
43,147590
41,242430
62,553210
47,747200
37,649830
23,742130
50,287570
30,619010
34,474560
39,446130
47,003290
63,714300
34,474560
[truncated: 212 more rows]
