# Supplementary material for: AutoNeuriteJ: An ImageJ plugin for measurement and classification of neuritic extensions
Source: PLoS One. 2020 Jul 16;15(7):e0234529. doi: 10.1371/journal.pone.0234529 (PMC7365462; doi:10.1371/journal.pone.0234529)
Supplement: S2 Data — (ZIP) [file pone.0234529.s002.zip › Fig 5 Dendrite ref Axon.txt]

Neurite Ctrl	Neurite SEMA	Dendrite Ctrl Axon	Dendrite Sema Axon
28,666570	42,972900	14,397510	13,647380
28,619260	27,868140	19,830800	18,989560
17,269560	48,273480	25,648560	43,063950
26,514320	22,346580	15,458370	40,851040
27,721640	53,793890	26,453530	36,387690
18,284830	39,926690	27,203720	20,910490
12,806210	21,038250	15,897880	33,167440
17,909800	27,702010	17,269620	23,370780
15,458630	42,662300	18,459250	20,580860
22,775970	35,051700	24,715290	26,544580
91,197150	31,917080	19,300240	29,325580
18,330300	50,424320	24,513770	28,245820
16,385500	24,203090	16,208690	21,904420
34,582060	25,923100	16,739120	19,080610
23,983340	31,563510	15,303030	32,261910
19,144900	32,142890	21,422230	20,050490
33,963150	37,600400	29,545200	40,100980
15,897760	55,605070	15,989060	41,912090
23,142230	19,940610	20,623890	20,050420
17,489250	41,252900	15,037880	32,947690
106,106300	38,888610	25,630170	14,772600
15,943350	49,577000	13,336640	20,007520
29,855880	28,154770	24,526370	39,881220
22,482960	24,998680	24,203090	24,294020
15,193290	19,300300	24,422850	28,782550
27,825200	38,710480	19,355340	17,135600
16,031790	47,656000	33,167350	24,112040
23,983340	22,236700	25,904340	22,349050
20,955950	26,389180	24,599580	18,977010
30,231170	21,861610	17,489310	31,240150
28,310240	25,063100	22,844840	31,136760
25,758310	23,495720	27,160770	21,331110
41,601230	32,637010	22,111630	66,736740
15,678260	31,415130	22,172290	33,148620
21,538340	34,478410	12,059950	24,953410
20,611290	20,338530	22,686610	23,672600
24,422850	18,327820	36,281750	22,392170
27,734280	17,864400	29,559060	17,489310
24,688060	31,563510	35,319290	26,608930
20,814030	23,187690	18,980560	29,698490
16,739120	37,009170	39,597930	19,080610
18,446620	37,850540	23,792100	29,545330
15,458460	28,905020	31,721100	22,941300
11,836140	28,950480	34,452630	21,550860
31,004020	38,581780	24,109360	18,550050
26,544580	23,142230	17,745020	24,998870
26,609000	30,450730	27,632960	16,428320
19,565520	23,599320	23,908000	22,055470
35,124910	21,331170	28,869370	15,458370
18,459250	16,739120	15,520180	18,459250
18,416270	28,575450	36,527690	24,642480
19,611040	57,810040	17,547130	34,016110
13,867200	33,917630	16,953400	32,508300
18,550150	38,176280	25,061560	26,809730
15,943470	54,150030	26,248890	24,313040
25,733690	31,867930	20,645560	27,825330
15,898010	69,517740	25,727040	25,328250
17,909930	22,081360	29,719670	24,172790
18,129490	33,478120	22,440650	24,047630
25,991350	22,672370	31,388370	35,289300
20,361270	49,201970	30,712620	13,147320
13,601790	19,345760	20,867530	11,836390
17,114150	47,474030	15,356260	35,625040
16,098880	36,459980	32,923420	27,855510
24,953200	35,892860	16,881590	22,945270
19,080610	15,678190	33,559360	20,257670
21,221300	30,121290	42,280660	21,619020
17,974220	27,184890	27,160460	18,019740
24,623710	33,478250	25,724410	22,456390
22,878550	33,413770	18,259290	21,684840
31,447310	16,208690	43,244880	21,111290
22,447010	26,421480	30,754850	19,391290
16,473910	21,971420	23,793390	30,257740
35,838490	28,310170	31,123280	19,300240
17,114150	29,746260	31,144900	16,958880
18,239370	18,284900	26,920770	17,754460
25,483720	29,416760	25,486920	53,217860
19,611040	25,904210	32,174830	18,879680
20,626510	45,753850	37,146800	31,466260
21,331170	24,797940	17,423330	14,397640
20,535520	27,514650	22,657920	20,581110
27,624400	77,860600	31,681850	27,614960
18,815460	29,170240	14,170640	26,123990
14,552980	10,025210	18,982190	35,069420
19,410240	28,319590	22,824850	16,958750
24,312910	27,203840	31,408310	24,556760
14,928070	41,869090	15,704080	16,538260
34,758870	36,893110	32,130910	22,992090
33,588120	35,353590	35,043800	22,501850
17,895450	37,320080	23,742130	23,672660
14,662790	26,499090	24,191210	22,016880
13,382230	22,648140	17,061910	27,185020
21,376570	35,133900	13,009700	37,585200
25,263920	54,040340	30,841680	28,514770
22,721670	24,888870	33,912180	22,611670
23,361850	30,972410	20,807350	18,980150
36,789550	35,573280	28,341650	34,667820
23,252110	21,331050	29,820370	24,280730
25,748930	39,350790	29,348750	25,030920
35,618930	41,088630	30,444150	15,147760
25,748990	25,296140	22,696410	20,205890
15,988810	34,868680	29,051190	44,033890
39,441720	44,869750		27,935080
22,172330	25,806940		16,958880
19,770180	30,606200		34,172810
13,867200	22,922340		22,172410
22,204520	40,256250		22,876910
23,665050	24,358430		20,891540
26,208140	18,769930		33,542600
27,093840	37,704000		20,205890
14,928070	20,654190		16,428440
21,696760	24,093220		15,604960
38,380850	46,924640		14,927940
30,399080	48,561460		15,147820
26,732160	32,856760		18,129620
19,300370	36,600140		42,222840
30,166690	40,764080		23,142140
19,300370	24,112170		15,458500
31,606360	43,128300		19,300370
13,116950	19,785140		23,267240
17,269430	22,968000		16,739120
18,394710	15,367580		18,989620
29,060420	19,800410		36,194700
32,947810	59,931770		21,641850
19,196810	31,091100		26,654460
16,519370	48,095470		35,612610
16,812290	26,764210		43,283700
18,653690	18,330420		14,177880
30,386500	21,074840		34,960940
20,260800	27,340230		26,924450
21,434650	35,508860		30,302800
18,726950	34,823090		30,896320
19,720860	31,636800		16,359940
19,455640	35,001190		23,924960
24,953220	31,026690		27,927990
17,599060	27,340360		57,535070
18,769930	30,651790		17,894850
24,267510	18,989430		30,152780
24,422850	24,532600		17,214430
26,544450	25,589800		35,348880
24,276260	42,112900		23,280420
20,891600	25,483720		29,325260
10,555520	22,849220		22,491750
22,456390	21,581240		55,711930
27,825270	26,288810		23,430290
27,525180	27,779680		32,575700
38,005820	29,679160		19,328280
25,053710	17,159680		16,113850
40,851290	23,288640		23,232400
17,519530	21,067490		33,531080
30,916880	22,191050		33,711940
25,660440	27,618130		19,676140
39,570420	28,886070		28,521800
16,958880	30,354200		34,797510
16,629250	31,758120		22,343260
48,012270	26,482550		19,574230
26,453530	70,449650		29,815070
19,300370	29,371040		12,885470
15,303100	24,202970		21,846990
20,471040	14,397510		36,137700
21,486580	20,580860		15,274370
17,068690	28,514770		30,630540
19,940680	35,344110		27,927990
40,191900	25,910590		25,785130
27,825330	18,700240		35,919940
20,861360	43,192780		26,890430
28,380860	26,809930		21,304280
24,203050	18,550050		25,307370
14,242170	61,898230		22,020920
24,843400	36,944950		27,600050
25,904270	21,056510		49,160240
15,074530	31,424640		29,115320
24,797820	31,313490		15,520330
9,275024	24,422850		19,994040
23,343030	33,478120		17,424160
19,873700	51,982900		28,890440
20,626450	25,309420		25,900960
18,330420	30,105990		20,720710
78,133500	12,476640		45,509140
19,550430	37,585330		22,737490
31,466330	31,977740		31,786890
15,458410	33,788930		31,986650
35,188870	20,580860		30,770600
14,927940	19,885740		9,909947
27,249240	36,185820		16,707560
23,672660	35,948310		20,761560
21,111420	37,077630		20,562120
32,637010	44,893830		20,290730
19,946910	21,189020		26,248750
25,154080	30,825870		40,335650
45,003830	30,386440		22,686750
25,587360	29,209340		33,415180
19,403880	18,550050		19,970010
16,926570	23,142160		22,614660
17,708980	30,697190		23,356670
19,675360	20,461730		30,073700
31,356260	33,542470		20,167900
15,170520	26,334400		58,578350
18,582420	38,865820		21,239280
11,086210	76,049420		39,137820
21,434690	33,947980		35,896680
22,556860	25,771660		20,768510
24,642480	49,595760		18,259680
21,596450	26,087360		25,803430
27,889650	37,960360		19,950780
32,727930	106,489100		28,593750
20,404050	27,669800		14,854560
14,022350	25,923220		27,909910
19,277540	17,191820		21,181440
22,758260	42,844320		23,746780
18,550180	44,253520		42,782550
19,300370	39,506070		39,496170
26,874280	32,618180		13,841090
22,236700	36,484040		38,482560
27,971700	55,559480		22,773570
31,033030	21,001610		19,574090
24,843400	52,668540		28,555570
17,709070	27,264380		27,105400
18,925210	31,136630		32,227990
37,119050	26,014150		22,194850
14,740390	24,909250		10,083800
22,318870	21,816020		39,496170
19,410110	14,928070		25,829010
20,361230	37,928120		33,907080
21,434650	18,925140		17,301180
13,336640	16,583690		16,113990
41,336140	26,764270		18,140940
17,566920	16,519370		23,454200
34,648930	23,318910		27,385200
40,786880	33,830550		21,915020
13,382100	30,459720		36,773510
71,548420	53,519260		19,574230
19,080480	17,754460		23,505160
27,794890	28,721850		23,628130
14,177880	26,874150		16,195830
30,826080	27,779610		31,899910
26,919610	52,907310		24,747620
16,208690	17,708940		25,341340
21,111350	21,641720		26,740510
16,812250	63,553880		23,068340
19,050340	22,258170		20,859060
25,616290	43,632030		20,413700
15,522730	25,056840		30,746450
16,708640	37,009300		23,054850
17,592740	72,097610		19,400300
19,345890	18,550180		45,178360
36,039360	37,397720		34,254800
16,885520	47,436240		22,440650
22,922470	41,808470		33,333240
23,562780	24,578250		26,412620
17,644590	20,361300		31,746440
34,758700	15,413040		17,967090
11,836390	22,641980		15,867900
27,203840	24,203090		33,364220
45,204570	27,139490		37,121220
16,208690	19,035020		21,996910
19,300370	26,608870		22,946700
23,142100	40,192030		22,154340
23,452840	25,630130		24,005150
29,148720	38,527350		25,538430
30,697120	23,068980		21,047830
31,576140	48,762450		29,294320
15,193160	21,221300		31,594050
18,550180	18,019620		22,088650
32,326330	38,943490		21,945980
25,483720	17,489310		24,005070
34,429300	24,776510		24,903220
22,745620	36,851680		31,369670
21,861540	27,514440		19,591670
22,392100	15,303100		32,170250
19,300370	18,330420		28,385230
31,757990	29,325620		22,789470
17,489180	38,600730		19,459970
27,514430	28,730790		26,808510
18,239500	17,269560		18,770410
22,392070	32,320690		18,824990
21,217450	30,606070		21,310930
40,899230	23,142100		30,455420
26,101260	29,179160		39,074120
23,892420	24,047690		21,362090
21,687380	46,284330		21,929880
24,203090	25,263960		17,686360
25,703470	14,617390		30,881960
25,483840	28,458600		38,036960
38,381100	26,508160		22,789470
15,988940	38,490850		27,443590
20,891660	33,432660		21,449890
21,574850	34,508800		24,067070
21,538250	30,674520		35,350100
61,833880	34,493650		29,013080
17,269490	50,876510		26,282340
24,688000	29,398790		37,278030
41,252900	36,789610		30,060850
22,081230	46,970100		40,607280
16,583720	33,432720		34,320320
21,619090	17,864340		41,428410
22,465250	18,769870		22,632350
28,795060	18,550180		20,292460
15,147570	20,580990		24,377290
16,781980	15,897880		24,771750
17,059250	26,984220		25,645330
20,205890	30,032860		16,602300
18,660060	30,916750		23,618040
18,659990	17,800120		33,839510
27,825240	34,051580		30,509950
39,661470	43,607020		17,872410
18,284960	37,475380		26,676990
18,269810	22,282100		25,476390
14,927940	21,111420		32,430290
23,219800	20,361230		31,276600
17,178380	38,005950		28,713850
33,038740	27,139490		17,609160
19,080740	29,014770		29,557340
22,288390	17,269560		19,219480
20,690800	52,687430		32,097630
18,659990	21,641850		34,277280
22,986760	20,370610		38,547820
12,543550	27,117960		23,370170
17,799860	22,437630		22,471870
23,672530	30,825950		31,035890
19,830770	33,212970		27,706540
21,706200	33,046190		33,875840
28,045020	49,686740		28,450600
14,854730	29,856140		22,340320
21,596260	40,498800		20,675800
15,147820	29,105700		40,135770
17,169160	53,089160		24,601760
14,708310	16,848870		28,604690
48,406060	10,555650		31,594130
18,769930	34,357140		21,836820
19,300370	29,856010		28,922290
28,368190	18,092910		25,790030
33,344170	25,263960		21,610060
17,534770	54,559230		20,435310
19,254840	33,872040		35,531400
17,201270	38,729310		21,929810
21,111480	40,123680		15,069100
45,185810	24,047690		18,135350
26,014150	31,401780		26,703330
14,397510	17,974150		24,005070
18,129560	68,547790		32,404530
28,420050	22,392040		19,405610
19,904090	36,084880		25,143790
20,361230	23,319040		18,770410
24,422720	32,490460		24,377340
22,721540	15,568250		25,362980
15,678260	26,201760		24,377110
43,003330	61,303450		20,675640
21,641920	35,527140		22,181750
23,953120	41,601350		27,761120
16,812370	25,923220		19,792590
29,105950	29,179030		17,237360
36,466320	28,419920		23,819100
47,784770	30,825950		16,602150
30,761470	14,132230		20,358190
14,617260	21,596420		22,726010
42,003080	40,704620		23,370020
21,266760	21,156880		33,642070
38,471900	29,563050		22,077300
19,830670	46,595260		17,500300
20,037920	62,669870		21,537430
14,927940	27,850970		25,362980
18,769870	18,623430		25,724260
19,986070	14,772540		21,573870
24,306740	17,864340		21,047680
30,683840	37,009240		24,059730
15,147700	27,999430		23,742130
18,019620	31,841230		21,836890
19,727150	35,642800		22,581030
17,379370	16,053290		28,713540
20,580990	22,392170		22,247370
23,526120	15,678260		20,938820
20,599150	45,668050		40,344280
21,111320	78,004670		40,212880
19,885640	17,004210		24,968660
26,046290	18,550180		34,660460
19,190490	47,966810		24,059660
20,611250	21,641720		14,433940
23,442250	38,005880		20,216010
15,833600	15,943410		18,507460
36,880540	20,580860		27,355840
16,312160	44,587120		48,010460
19,565580	24,888990		23,742130
11,305830	31,246510		31,320350
17,955390	25,328310
19,477090	31,886820
16,531920	19,580740
28,648560	18,666370
28,446690	32,993270
17,562560	28,355700
30,916880	28,118120
28,044990	15,348630
17,269490	34,155180
21,641850	18,769800
18,394710	37,759360
22,346580	21,440990
24,093220	24,093220
26,453530	34,361010
12,806080	17,864340
15,458440	18,989430
21,047070	16,519370
24,093150	16,208560
15,412910	40,942280
12,741920	24,998810
18,239440	15,958540
39,240980	32,417320
20,283500	24,239890
58,651030	29,742320
23,763710	14,397640
26,256670	26,233770
19,611170	55,248740
56,025560	34,914140
76,140340	43,393580
28,886070	31,270500
12,055890	50,308420
34,539110	26,855260
22,465290	31,356390
18,019620	43,878490
30,959860	27,006760
24,642600	36,569840
16,312160	30,386440
28,520450	26,380360
13,117010	28,135880
22,599160	71,082210
14,772600	29,606030
24,157700	24,435860
25,733780	32,151970
17,534710	21,175640
20,050490	37,630740
24,556800	31,155460
18,696640	10,555650
23,274840	65,785620
17,269490	55,870290
16,473910	30,761600
19,277600	35,133830
32,417250	24,843400
29,946930	37,429920
21,431480	27,734150
20,154030	25,460950
29,201250	21,367570
47,125570	13,824170
19,035210	34,271210
19,416520	25,172970
59,291530	27,569430
12,476580	41,536940
18,659930	46,595130
13,336770	32,977990
24,578120	34,470760
18,459130	17,239160
20,257630	24,468250
16,812370	18,769800
21,673960	29,435460
25,794390	40,567120
16,739250	22,446950
20,050550	22,288440
29,502350	23,733400
28,839020	83,384550
22,547440	36,039420
17,489180	40,411660
34,228180	25,617620
24,203090	21,399370
16,428440	26,699920
14,177750	11,836390
22,126820	19,362400
22,392040	24,280830
31,667110	36,168060
15,897880	27,734190
22,922540	13,867200
33,212870	15,178050
24,422780	14,397640
33,167500	21,907010
27,294770	22,922520
21,331170	27,669800
23,452910	24,203010
25,483720	23,453030
29,209420	25,483650
31,265210	29,947060
24,335670	49,035060
31,978000	39,131030
15,678260	19,885770
24,633060	37,475320
19,565580	24,843400
19,145030	19,873740
31,246570	41,445880
43,723210	21,751790
16,208560	42,643330
44,874870	18,925270
26,014150	42,927440
17,599060	42,003080
32,197500	20,800610
21,751600	39,661470
17,342720	12,653470
19,986200	21,928920
13,117010	22,317820
65,364940	38,308740
25,703340	26,099650
16,428320	22,737630
25,483720	30,175450
16,208560	50,088910
38,691520	24,887560
22,391950	15,752040
12,116680	34,623650
22,876950	26,556150
33,038740	51,903690
22,524650	22,440800
10,555650	33,538150
49,376130	33,425750
31,867990	20,978620
22,965370	26,494700
20,846080	30,323900
16,665870	28,941390
31,246510	21,601110
20,800740	29,213670
27,471580	28,767600
28,764840	39,197480
36,039360	41,034760
49,376130	98,422240
15,147820	35,442200
30,916880	44,273740
24,513900	26,822540
47,034520	31,490130
32,462720	39,727980
34,182850	21,774970
19,300320	22,563770
20,580990	20,761560
21,288150	21,239320
17,083780	56,398760
20,690730	24,815470
23,827940	27,062890
15,413040	45,475270
42,222840	26,024010
22,081230	20,413850
20,580990	30,374750
25,923100	24,863430
15,755930	38,390630
74,548910	75,430130
22,611670	23,382320
28,044960	50,484640
19,986140	17,967010
15,568320	30,169740
16,163160	25,090510
18,550050	17,721130
15,788130	25,778060
17,864340	17,424300
34,182910	28,398640
23,142230	28,275700
29,545330	73,403110
16,693530	30,635530
40,498770	21,601180
39,176690	33,907080
17,864310	26,364650
18,385870	34,623580
35,935840	18,140800
12,211420	28,941390
27,657010	34,650620
30,917010	19,277320
19,080610	19,458230
25,483840	31,625750
34,118490	24,283210
37,410900	15,554250
27,082540	21,724010
20,580860	28,788020
18,815390	20,884540
34,594520	26,382370
24,390670	27,334320
31,977870	32,278650
24,038920	24,590730
15,988810	13,073350
58,961830	40,683360
16,629250	22,983370
54,266220	25,375210
28,264710	22,589250
51,937370	34,797650
32,020650	34,218750
29,764830	19,328240
23,965620	24,764510
11,836270	61,834920
15,522790	16,707660
18,769870	20,761560
20,690860	43,154200
15,303160	44,491600
20,388980	21,811080
35,929480	31,709060
33,231790	23,359170
18,659990	27,913940
38,820310	19,154280
21,111420	27,484050
14,397380	14,680710
21,421970	23,751040
18,394900	26,852990
22,236640	35,114290
23,142100	32,358500
19,080610	31,091390
24,556760	29,310320
15,147570	31,879980
18,800240	16,777150
16,848940	55,016360
25,218430	19,625040
11,836390	31,982030
18,175020	19,031440
20,425650	34,428650
22,465210	35,196320
24,910420	25,044340
21,861610	28,323760
24,964690	20,884470
28,648640	16,359660
28,355760	32,346550
28,685200	16,113990
19,099500	23,034470
16,958750	44,697030
39,649050	37,541100
17,644520	28,557590
18,769930	26,972370
29,280050	39,394270
23,452910	33,415030
34,273770	15,274370
22,849220	29,607220
136,656100	50,614590
31,075890	25,737070
29,636380	15,571210
21,421970	20,645510
16,428440	41,884880
16,473840	35,738980
20,490060	16,113950
16,739120	42,724600
23,361980	22,194850
29,105820	41,646100
19,007360	19,921940
24,047750	73,577030
19,519860	49,529170
22,702850	47,256120
22,831550	82,698530
21,641850	116,113500
20,361230	25,184390
18,129620	26,255850
23,219870	43,974000
18,019790	26,248750
19,099560	14,731590
37,411160	19,574090
26,499120	23,348310
18,394710	26,378700
46,003960	60,749500
40,692200	14,680560
23,970120	19,896430
23,452970	29,163340
23,119430	14,014880
17,269620	47,338100
29,060300	29,641140
21,331240	33,108220
43,723090	36,527690
19,520120	55,364210
13,647320	24,023910
16,428360	33,517220
23,773090	62,440630
22,968000	25,655080
18,925210	28,439670
41,737740	23,305820
23,672660	33,067460
19,519990	26,074890
21,994220	27,532110
23,471860	28,076440
18,063670	12,530710
29,947060	25,539180
21,751790	43,120280
22,369210	22,276740
18,792600	16,236900
26,544580	73,403110
22,126820	25,890390
26,483960	18,140940
24,953280	24,406230
18,504590	25,515120
25,056880	49,283070
18,593030	18,944520
19,254840	20,587560
28,148470	26,914440
28,898790	24,250640
16,208690	14,332850
19,455770	18,386900
37,119180	26,049970
33,212840	37,596320
17,049800	30,364410
15,678130	42,905460
29,348370	33,957890
21,715020	20,167820
23,540080	45,178290
24,688060	22,788510
16,708810	29,832040
25,684520	13,493370
25,173040	15,100370
13,867070	32,541590
16,473840	17,424300
22,665540	35,923500
14,680710	20,316280
26,842420	30,338740
27,927920	31,142270
14,506780	22,082480
8,353615	45,229240
33,415030	17,894850
40,509510	25,225390
29,115460	54,872170
27,580130	21,007370
55,118260	24,221870
37,816940	31,511270
22,440800	33,613140
16,113710	26,965360
18,161480	36,527690
14,977400	20,935350
24,590650	20,167820
22,440800	36,875340
52,231670	21,575670
18,338830	21,847130
23,924960	16,953320
25,778110	33,661130
29,369690	19,748010
42,506650	29,064470
14,680560	18,560680
21,652060	32,097790
27,696080	25,778060
16,707590	27,088370
21,007370	37,448730
22,983440	24,303830
23,382320	23,280130
16,349200	45,720930
15,991020	14,680560
31,736080	22,860460
21,244870	26,023940
21,268230	34,131780
23,801990	25,010460
22,440650	22,420240
50,272660	41,891980
50,553110	27,754060
35,514220	31,214440
20,978650	22,590530
25,133370	24,119750
22,836580	21,007510
22,071730	41,769080
14,434900	15,990870
21,287340	25,770990
18,734610	35,364100
23,454280	18,980560
16,323900	19,190320
23,750970	28,323860
16,978910	33,169270
46,662450	20,529660
31,040510	16,113990
23,008880	27,809230
27,975950	23,124300
17,844040	24,293890
17,301180	20,843500
23,526370	30,251770
17,301330	12,653470
23,873940	19,328280
21,880960	21,749490
19,922090	17,894990
37,172250	30,646030
21,567260	19,328280
25,307370	12,356920
19,328210	23,198290
24,569660	48,863480
32,821370	28,719640
25,409130	23,743940
24,631570	35,408160
27,648110	37,382190
29,904060	24,713560
32,923270	19,784130
22,701550	28,793050
23,628130	33,563560
31,489990	24,467750
28,521650	19,451180
18,140940	17,903480
23,321150	22,194780
22,678300	53,788170
19,400300	36,629460
28,818450	30,432750
77,702820	35,094270
20,290870	22,796970
22,078890	16,707520
29,719630	14,260760
21,575700	24,443740
16,707520	24,836610
24,549590	45,475270
14,926370	24,023860
27,334180	23,348260
11,220330	39,148280
29,882990	31,685130
19,524980	22,358720
16,707520	19,922090
16,113990	32,575410
35,861930	46,846340
22,614580	28,521560
35,934030	43,202360
24,221800	20,229350
45,938880	25,532040
34,848600	20,044850
23,396180	20,167750
11,343300	28,808310
23,454280	18,140870
14,086830	27,194270
41,291310	34,113830
24,467680	28,521560
24,344700	36,841440
22,836480	21,065470
30,548750	22,044930
27,421140	23,628080
16,673550	41,277030
30,548560	38,697550
23,676050	23,208250
17,055370	49,349210
26,378650	39,322170
21,109280	36,687530
17,511190	12,899560
17,844040	32,821650
30,302650	20,003880
21,007510	41,646030
16,559170	34,889160
14,086970	15,520180
20,413850	21,056560
19,921940	38,308790
36,759510	14,434760
31,981960	22,952390
11,814140	25,061420
18,120530	63,615920
22,983510	29,980340
14,926660	27,559130
26,494560	22,556660
15,868040	20,286690
23,034470	41,785890
27,190130	21,724080
24,959650	39,987930
33,722580	25,061420
21,519150	27,788030
24,539630	28,286240
34,561780	61,444920
17,547280	15,100300
23,925040	32,304130
26,658530	37,237220
41,421220	18,734610
23,989940	29,289250
42,659430	39,189110
22,242910	33,825000
26,614560	16,625580
34,305600	45,051160
30,070800	27,894020
23,232260	23,331160
18,476680	40,683360
27,763920	32,227840
31,316200	28,927070
17,301330	20,645560
16,031960	27,286350
24,283290	44,809430
28,029750	20,413850
50,890430	21,242790
68,908260	31,931010
31,837840	24,795110
21,724080	60,032920
16,236750	36,165890
21,355230	36,977320
21,007510	35,934030
27,252380	53,163260
22,440730	22,614620
19,772120	33,415030
13,963990	39,496030
21,601180	31,982030
32,541640	25,092070
19,574230	23,710140
21,846990	37,319160
29,361160	17,894850
16,113990	29,641190
22,836580	20,611640
30,302650	21,601180
21,765010	23,792000
21,195670	19,748010
16,349340	27,457220
20,080890	59,909930
16,359800	29,811040
49,067330	13,247280
30,192460	22,194850
29,013410	42,328770
29,013510	21,601220
29,708920	14,854490
19,907110	23,792100
16,236750	42,956550
34,254800	28,521750
21,058320	23,300660
26,002800	19,574160
27,190130	21,355090
27,754060	29,313210
24,484590	17,779090
22,078800	26,074890
23,751040	22,266870
32,329610	59,765830
26,853020	39,018360
36,158840	16,953610
53,173150	20,167800
17,151310	25,900890
23,802060	24,344700
20,833510	30,436200
13,247420	18,632560
36,184250	22,936140
32,261860	19,328280
19,082320	24,385770
23,157370	25,397210
85,217100	28,241730
27,614190	21,355230
18,734540	35,601080
19,957990	26,726540
14,086750	26,296810
28,857560	32,705600
21,253370	27,139320
21,898010	28,818560
11,220330	21,181440
22,737560	32,459650
47,205240	22,522640
32,343800	16,953320
38,431740	27,855960
39,915910	20,761560
25,184320	20,413850
25,375260	16,064690
35,514150	36,517060
28,521690	26,354760
20,761510	45,986800
37,960980	25,220970
22,556700	43,376150
15,274370	24,590650
26,914510	27,088440
21,217350	23,112460
14,680560	15,100370
27,402160	39,843750
31,091390	22,194850
26,740510	23,924960
43,550080	25,307370
18,338880	32,944410
21,847130	24,269770
18,140940	22,160930
29,709130	19,096370
27,088300	24,221870
29,781010	17,547280
25,061490	29,238220
14,680420	16,359660
23,628040	22,440800
23,710020	20,118100
41,349270	14,332710
23,157300	24,851510
33,907080	40,861570
15,274370	23,678940
19,574230	33,169360
20,116870	31,909870
23,382320	27,648020
16,953320	32,856560
20,044810	25,061490
20,809530	30,548680
16,707520	42,559360
28,275700	29,074590
40,581460	17,894850
19,574090	29,607080
18,734540	7,760091
26,248750	39,373130
21,321360	76,023870
19,294260	35,046440
17,424160	43,694120
16,953610	23,845190
19,921940	27,334220
34,240700	44,935340
27,334320	21,285720
112,101800	21,181230
17,581200	33,415030
18,622240	30,671650
14,680710	30,910410
17,782620	39,322100
31,858840	41,349120
19,277250	29,658110
22,649310	24,897400
17,894990	21,007510
22,020990	31,439250
22,440650	35,425190
33,451220	28,801480
29,954940	23,710140
25,061420	16,359940
21,130490	27,811990
13,049440	33,983510
17,301330	30,548460
26,146840	25,532180
20,249780	20,938670
32,170200	31,036200
21,724160	20,763420
19,328130	36,248170
20,761420	21,573870
22,737560	18,920100
19,574230	23,161500
31,538100	24,454230
18,714200	23,556000
80,323720	41,351290
18,980560	18,770460
30,910370	19,529500
19,277250	29,557420
40,776670	23,968840
34,056900	32,174680
24,119890	28,976800
23,873940	22,472020
30,746590	28,024060
35,181300	32,678330
18,980560	39,022760
23,034320	24,490590
20,044990	25,326640
19,690130	32,809810
39,776000	24,113930
20,727540	52,083870
34,500820	23,583290
13,073490	26,209720
26,378700	20,741380
27,484190	22,208930
26,924300	37,912930
20,413850	38,547980
23,555970	35,744670
20,659660	34,934170
22,788510	29,611850
54,698310	24,516140
12,851550	39,577680
15,161860	32,519450
27,286160	27,531340
27,899180	38,624950
20,710540	18,770460
22,515690	30,210670
23,628130	27,242190
35,340220	25,592860
27,088220	33,165860
17,301180	26,041860
29,238370	56,420390
18,816500	33,788090
27,037490	19,273990
30,302510	46,651810
20,982040	20,294660
23,208290	32,043160
21,007420	16,946970
32,261710	37,066190
24,713700	30,564510
12,161850	19,580810
23,198290	28,166370
18,488660	24,216860
17,547280	33,400960
36,397750	11,739440
30,077990	36,193740
39,843890	16,470750
21,355230	42,435490
24,467680	33,971060
27,204270	42,775710
28,452140	27,084330
26,842420	28,210270
18,140800	40,607220
14,951960	21,573870
14,926660	30,389800
20,946060	19,193780
16,164730	25,187740
22,078940	17,237360
30,794560	22,544600
25,481300	18,897420
20,377690	27,670300
23,505230	22,723810
22,952390	17,748220
22,313610	37,277870
33,415180	31,154130
39,857930	25,786400
26,422750	46,213920
29,289180	36,467470
53,828880	20,621140
23,837970	21,573770
33,067600	21,238200
24,641540	27,180490
23,068390	20,551630
27,088510	24,957730
21,041340	30,246950
20,761560	23,194830
18,350810	28,925380
28,405700	31,857230
30,794610	20,172220
15,028420	37,949310
22,553170	24,460650
24,293890	17,647830
28,173940	35,547500
26,443610	37,332300
17,966940	11,367640
23,577110	42,249590
34,602650	31,196470
41,175120	20,851120
15,274370	23,928110
47,849790	14,619950
29,658140	37,277840
32,346520	43,643630
17,301330	27,443440
20,761560	20,040670
25,867020	18,770560
22,358720	33,445010
27,600000	46,214050
16,147910	61,283100
29,310390	26,421460
15,438290	18,584580
20,536820	36,697320
24,569510	42,249440
17,301330	25,089360
26,469300	17,872410
34,500740	40,979280
39,987790	29,929450
47,154500	27,733830
14,680560	35,407240
28,883510	17,660730
20,116870	28,553480
33,169220	20,872970
24,467750	34,978180
19,502060	19,405460
20,254750	49,915620
46,170840	37,296010
25,853020	26,322270
18,488660	25,275230
39,445150	19,405460
39,434910	28,641130
18,560610	19,142590
21,652060	22,022990
21,897870	12,637740
21,253320	19,916660
25,423270	20,427650
22,143960	24,736410
21,253470	28,765060
24,962430	17,361340
21,637190	22,712350
25,691100	25,647290
36,725630	26,491090
27,170260	29,425790
23,628130	22,247410
14,557590	22,603570
33,251160	31,356740
35,196320	25,647440
28,521700	23,070740
29,166270	14,302270
24,764580	38,625020
22,416670	31,210830
53,249260	25,921770
34,500740	28,713700
40,567550	22,154340
21,683120	29,108420
30,323870	16,788200
23,280420	33,576260
29,299710	21,325800
17,721130	33,050370
19,376250	18,135510
16,113990	45,315930
16,287780	31,473960
51,064220	18,321330
29,683470	29,257910
15,274230	59,377780
20,848420	25,461240
28,685670	17,368750
27,054350	43,782700
19,277400	36,708590
39,462200	24,957730
23,874080	17,996400
27,136380	26,122020
43,448020	51,010320
37,592120	44,735450
28,017850	32,360730
37,070480	16,339050
18,734470	26,917470
54,032550	24,377180
19,932440	17,872260
44,983220	19,405540
25,409130	17,740710
21,478130	32,218550
23,727100	27,071640
15,867950	22,136250
24,963090	24,256900
33,230750	22,340480
18,140940	26,421400
28,521510	42,195010
20,168040	29,387270
31,511200	26,173480
17,301180	42,380910
23,280420	22,564970
19,635680	29,663260
23,863510	24,676520
34,254860	41,219820
17,383310	34,819380
23,818390	24,826280
36,650530	22,084990
33,241320	34,792010
38,656560	27,575060
20,515610	19,854610
25,235350	42,009110
30,620560	27,257690
27,088220	20,358120
17,895140	26,209800
18,263780	27,601390
16,113990	39,709230
25,795090	18,507460
30,098840	19,405610
30,671650	25,724330
16,620700	17,740780
23,873940	26,449220
26,433180	25,275330
26,842490	27,582700
33,019440	23,107080
25,655160	28,713700
27,211420	19,854690
18,980560	34,262870
13,247420	25,406880
20,239770	24,888150
23,628130	30,904570
18,338830	24,826180
31,511130	48,681790
20,891610	31,175900
24,269910	20,621140
34,602360	28,713850
11,220470	23,829680
17,301470	17,660620
21,253470	20,303770
20,098240	15,069020
28,941390	23,610660
18,570640	29,557500
16,789550	25,538430
78,602200	19,405460
42,833500	23,654530
21,601040	30,761790
16,164800	21,836820
18,386900	18,480130
19,921800	20,621290
19,189160	27,733900
25,968830	17,872260
30,835350	36,887860
22,762970	35,969200
64,045720	31,117800
27,037490	32,941430
35,950920	26,471110
12,356850	37,409340
36,875410	30,697970
25,184250	43,673630
29,872910	22,603570
22,324800	21,836820
38,902360	29,809210
20,812440	31,036040
50,122760	19,219480
20,761420	25,406810
21,253320	37,277950
33,763030	33,357110
12,653470	26,104670
15,520180	23,070690
17,721130	21,978970
21,123370	32,995780
28,275770	29,782000
23,505230	22,975610
30,596720	33,153090
23,233730	16,470600
20,761560	28,527800
16,953470	25,910540
31,142270	14,433970
48,975780	51,820770
19,697060	38,175870
18,980490	37,510210
24,319300	31,789220
18,386750	16,656580
21,485280	18,894550
25,691170	25,340990
46,191760	30,510000
42,464650	27,195620
40,479690	26,436280
28,439670	33,165860
19,154350	29,797940
14,680560	21,705350
28,101770	27,892590
23,085350	25,238950
42,608620	24,322680
31,142340	20,128320
28,521560	19,854610
35,094310	22,077450
16,533660	24,428440
19,608060	34,421850
14,598720	36,518780
22,194850	52,610070
11,220470	35,639550
17,966940	29,294320
42,485720	15,703850
13,001470	21,201760
26,494700	27,071640
23,873940	27,838160
17,966940	28,713700
31,422100	31,254060
39,046410	33,313240
17,127400	19,854690
21,775110	30,772950
22,553170	22,905610
36,271280	31,923040
20,413560	43,939980
19,887930	35,481670
21,007440	40,212730
15,817090	20,489820
24,355340	22,420610
18,734470	30,246900
19,070340	23,107080
29,906880	15,069020
35,094410	23,054460
27,204370	30,185010
21,847130	22,778630
37,469150	31,331030
18,806560	33,576410
23,628130	21,256350
35,847570	28,976850
36,281750	18,507620
14,680610	25,910540
26,596610	21,537530
26,791460	38,176020
17,587920	30,510080
23,182850	47,834950
20,413850	31,725600
291,470200	31,462660
17,538680	19,088010
21,601110	33,839430
50,245700	49,280410
15,520040	43,147740
27,088220	29,688970
18,338830	47,330170
21,007370	17,872410
18,338830	26,305030
33,968140	41,335540
22,491610	43,093160
22,542560	32,202050
24,120040	21,968440
47,502220	27,567680
19,748090	30,203330
16,656630	18,058240
30,692650	44,757990
22,686750	36,828720
23,874080	29,797830
17,861120	22,816650
23,628270	27,954660
24,269860	41,103320
29,067260	17,660570
32,186760	29,911330
19,574090	26,939930
21,427180	34,211460
22,169410	24,851860
28,470770	19,580860
13,247420	21,678130
44,635500	35,656970
18,140870	26,293730
22,317680	29,371290
23,873940	27,257610
60,605310	16,788240
31,388220	13,907850
38,062740	20,621220
18,683660	14,778710
34,725560	21,480880
23,034370	25,166480
63,616070	24,640280
26,494560	28,429370
38,851550	33,488760
33,763030	20,303460
19,921940	18,189940
18,263920	19,219640
27,211200	19,909040
17,301180	22,050120
23,034470	33,251400
70,720280	32,765960
31,070390	38,176020
52,395600	31,707530
30,350620	26,932420
21,478130	46,520700
42,250230	14,620020
19,533240	48,010250
22,556700	19,909080
41,031220	29,239860
22,021020	24,361160
19,871130	13,853340
19,294260	25,220750
24,911500	16,656770
28,050930	24,662050
22,317750	23,068480
33,415180	34,645180
16,707660	26,611460
27,978870	29,611800
26,817010	25,538280
32,083650	22,208930
30,794560	22,340400
19,451250	13,853340
21,847130	30,444150
29,299860	21,288880
20,325450	26,041940
25,778840	24,005230
18,770560	24,041510
26,584000	57,844580
26,862890	35,620680
18,083990	38,584470
28,236440	32,492130
21,274390	30,128880
14,170950	27,824560
21,873260	25,468900
32,043210	35,182240
19,106230	27,706540
31,857270	28,527720
22,340500	28,368920
25,064440	31,791530
12,637740	38,427740
17,872260	20,675570
26,041820	41,428490
13,086670	32,678260
33,893940	25,275330
15,068950	18,189780
32,932340	14,170950
25,855880	13,908000
23,751140	40,661880
32,585310	25,434020
32,415310	28,976720
20,172140	42,031730
23,974320	22,920950
25,399420	43,070550
26,282340	27,761200
25,538280	18,693440
34,370270	28,500430
46,345700	45,556410
8,037977	13,853270
15,068790	14,170640
22,471950	37,153840
33,452480	16,339210
24,218460	47,411530
24,640280	26,359460
34,156880	16,974340
18,507310	29,178200
38,309850	34,262930
24,041560	49,652360
25,275230	90,522990
23,358910	24,957730
21,256230	32,784130
25,724410	19,471240
25,275330	24,939560
20,675720	35,547380
19,585120	26,085680
24,136700	20,648390
44,789810	21,325800
33,204300	21,573870
23,194780	26,317260
19,828930	43,267870
20,303690	27,632180
17,609310	18,638860
24,764160	49,892850
25,855920	19,351110
24,516190	51,076710
33,598120	43,027430
20,172060	32,714650
22,472020	33,999780
30,800310	29,838560
31,846000	19,405610
27,969640	58,534220
19,230220	23,085180
23,370020	25,275260
22,657850	39,270780
36,642820	32,437770
23,772920	29,250420
28,026060	18,003960
20,040590	18,770410
34,869210	18,047660
27,257580	26,622450
18,770410	20,040670
17,237360	31,532090
21,256270	31,408050
21,784230	26,957260
28,765110	29,681460
20,763320	39,497490
18,507460	27,159230
27,892740	22,975610
22,472020	18,682860
23,194670	20,358270
18,770560	26,304960
38,088320	20,675570
18,507540	38,330110
26,772150	30,138040
26,041860	20,938670
21,256350	30,827530
18,982190
23,778420
26,436430
33,627720
27,311970
14,542900
18,545910
22,332910
27,400050
23,633270
20,199350
24,098260
38,935010
18,639010
25,662420
27,567530
45,578950
26,808420
18,321410
32,864310
19,493210
23,742130
20,621290
19,281630
29,611770
25,116460
19,088090
18,638940
18,507390
25,406880
18,956460
23,742130
15,572530
32,297160
18,485690
25,724330
13,535900
28,258340
29,557420
14,433740
34,819230
34,025490
28,976800
29,751010
26,421350
21,997140
24,939660
30,107170
25,662320
37,649830
28,155770
26,720740
25,220910
18,770330
29,239890
29,015390
24,534980
23,742130
27,474320
22,789470
20,917050
23,859940
22,975370
21,267170
14,470130
34,873690
23,107080
23,610500
26,552980
26,436580
23,793390
23,107000
23,873680
28,341740
25,399320
23,490300
18,902110
28,024140
17,237200
28,870900
26,808510
24,516140
17,025620
19,088010
26,173410
31,232650
21,945830
29,267030
26,554520
23,479190
25,565570
44,417850
14,170950
25,724330
18,003880
17,872260
25,961800
17,686360
20,851020
26,173640
38,493550
18,003880
32,722030
33,456130
16,638490
35,313070
22,274740
23,466280
24,377180
28,539030
17,237360
32,213880
28,341740
16,525180
18,731890
19,405610
21,201920
29,239890
21,573870
25,910310
15,518020
31,594210
32,218630
23,370020
22,756770
12,637740
28,816520
19,668710
25,998090
42,380990
26,120800
26,684600
23,632970
20,106370
17,105810
24,957810
24,771680
18,770410
28,604760
19,854690
18,595160
17,368750
30,192400
19,777570
30,510000
20,982520
23,107080
22,920950
32,344710
25,538380
19,741180
26,808540
19,274070
29,502990
20,938820
19,219480
32,342690
29,874950
18,507310
24,415670
22,154340
18,051980
16,470680
26,808540
24,322680
23,556150
17,554810
31,911660
35,799100
28,856590
46,531600
32,201970
18,321490
16,021530
32,152060
13,907700
23,899330
26,914410
28,407400
24,129110
20,040670
19,219640
21,785400
23,424600
25,089360
20,215960
21,546660
34,660690
19,947720
29,940650
27,826820
26,359390
25,844610
25,220680
30,479240
23,358750
21,070290
16,602150
12,002690
32,529510
32,306200
25,487020
17,547060
16,937970
24,428540
31,435330
26,622480
24,640200
25,987350
23,190480
13,959210
24,377180
33,471110
32,174830
19,668710
18,189940
31,619730
21,836970
22,260340
22,975570
26,041940
26,545360
29,239740
24,640280
29,108270
26,209720
20,167620
25,362930
23,490380
28,078650
24,957810
50,178410
34,211460
22,789400
32,941360
27,020170
27,191720
19,668710
28,852760
27,575220
23,742030
16,021530
67,633780
20,675720
23,813480
32,043160
20,347250
22,384220
19,352870
21,310770
23,282320
23,292980
17,237200
26,041940
19,405610
35,481720
24,903070
28,659270
23,742130
28,976800
17,960060
16,602150
21,785400
21,582770
24,975900
16,850270
33,313310
19,741280
15,572600
21,836970
30,203390
18,189860
24,733350
18,770560
18,003730
18,956460
27,505560
15,068790
16,937870
25,708990
14,170640
22,260340
18,507460
35,153220
22,735120
21,449890
29,874870
28,016310
17,965360
23,106920
25,538430
18,507310
25,888530
24,229730
26,684450
26,266550
25,778840
18,956620
25,987430
34,773840
28,543080
21,508140
29,013080
23,583370
12,769140
16,602150
15,105280
23,370170
22,719890
24,113930
23,282370
24,322680
31,451980
16,339050
31,444490
29,152250
18,894440
23,106920
22,921020
31,183690
22,208770
29,611850
28,341740
44,943820
13,535590
19,828830
34,923560
28,078650
31,743920
21,362190
17,237360
32,492200
18,639010
19,405610
56,271640
26,545590
27,312040
27,954710
27,180650
21,958770
23,143260
24,059660
22,022870
24,454230
32,306250
25,362930
19,493310
21,891320
33,948520
18,171640
13,798990
19,881790
19,704950
19,115300
30,455500
16,974110
30,510150
29,699500
29,188430
35,971380
38,230530
19,792490
20,938820
20,807190
20,172220
16,021600
25,327950
26,173330
24,508620
21,310770
26,681530
34,343090
28,593530
14,433740
19,274070
34,304570
22,807690
34,923560
24,612910
31,959680
23,238550
27,969480
16,788130
30,641550
16,656660
25,089200
37,788890
28,078650
21,945900
25,362880
38,504500
10,469330
23,974320
22,620680
23,370170
35,744510
19,891890
24,322680
17,872260
27,874400
19,088010
17,872410
24,377110
20,938820
30,138040
22,789470
21,274390
39,551340
18,507460
22,614070
25,151250
32,043210
17,748420
30,086580
32,201970
25,461310
33,072980
26,545440
25,275330
18,321410
27,355790
21,759930
20,303460
22,964820
20,811750
22,658080
26,870580
28,500580
19,339840
27,443640
25,021250
26,261080
25,538280
35,496590
18,321330
22,927390
20,093230
16,974180
28,713700
22,172640
19,405610
30,668840
20,938820
25,874100
27,954610
26,509100
36,642670
24,377180
21,985690
19,077080
23,793490
15,704000
18,084100
34,343090
21,031770
24,715470
30,510080
24,289380
26,096440
20,566630
25,790180
21,062700
24,355440
18,244370
82,539440
32,809810
20,423850
33,549120
25,948950
24,218460
25,487020
15,386630
20,358120
19,668410
14,806000
23,107080
26,808500
22,499200
25,916780
23,610580
17,686280
40,607380
44,571780
21,238200
24,694630
28,237490
19,193930
31,108720
27,065940
32,941200
26,589400
18,507460
22,278430
29,800590
9,834126
19,800180
36,007770
23,107080
14,619870
23,194670
25,434020
25,027260
31,276600
20,752760
21,873260
17,291630
26,173480
32,360810
32,529480
25,724490
17,237130
20,938740
24,640130
21,759770
18,824990
18,595060
17,686200
19,916580
33,703510
23,107080
19,916680
23,873530
21,387820
36,259560
24,976000
30,050240
[truncated: 74 more rows]
