# Supplementary material for: AutoNeuriteJ: An ImageJ plugin for measurement and classification of neuritic extensions
Source: PLoS One. 2020 Jul 16;15(7):e0234529. doi: 10.1371/journal.pone.0234529 (PMC7365462; doi:10.1371/journal.pone.0234529)
Supplement: S2 Data — (ZIP) [file pone.0234529.s002.zip › Fig 6 MAP6 Axon.txt]

WT	MAP6 KO
75,773000	144,830800
75,859690	94,214160
82,736690	74,230260
103,340000	96,376270
168,168200	131,009700
128,437400	145,221400
191,087300	99,138160
118,865500	109,711900
70,943760	69,468030
79,497520	214,488400
81,269100	132,524700
74,849640	82,945860
85,431560	156,414500
74,001500	96,261860
69,152570	109,605700
73,934480	88,603710
93,156780	117,741100
73,677900	127,790200
100,377000	115,760400
70,048130	163,595500
94,557360	88,508900
104,634300	71,058110
92,785780	70,324320
76,392380	160,147200
83,431210	68,229220
74,687880	131,218900
66,733890	93,405220
123,466000	82,602670
76,992150	133,992300
108,244400	136,659500
98,861980	123,856600
104,310700	117,228000
328,831900	139,003000
77,173580	85,336810
75,011470	264,039500
67,266650	119,836300
122,799200	92,004650
170,148900	192,314600
77,792950	93,937980
85,269800	66,915250
129,826600	138,230000
138,167600	177,321800
71,939150	415,415600
144,583200	83,659980
58,492630	70,505740
228,823800	83,659980
211,543700	114,474200
73,324810	88,280130
85,585030	104,586800
60,077700	171,825700
68,776150	75,220640
113,217100	70,734590
88,448910	97,481070
103,157200	126,180500
61,074590	157,937700
103,679800	132,867900
142,358700	87,108320
79,857200	123,209400
95,246200	79,469780
109,174000	66,895650
68,593870	151,175100
72,595660	95,251880
134,059000	90,051640
76,504840	206,802400
85,942480	103,987100
136,922900	79,659290
60,359680	205,535900
105,223600	81,497870
72,262380	158,576700
100,135200	138,226000
98,367890	145,638500
97,745540	89,751950
92,399400	82,820790
116,122300	137,146500
60,418080	67,266660
68,229330	126,622300
82,696910	61,057510
132,439800	123,999100
93,337890	59,297250
78,289270	79,716240
77,634190	78,894480
83,305220	162,819000
75,422230	225,354700
92,455470	97,222890
131,999000	132,855600
69,711090	62,037320
99,793430	119,010400
120,548200	118,195800
75,042760	83,924480
190,953200	68,470000
82,740140	62,003090
81,609920	60,658740
81,492870	87,128730
70,550380	253,519500
142,182500	144,418000
89,843990	70,113410
97,270560	75,325680
88,713770	154,020800
96,879290	83,020200
252,333200	62,958670
185,895700	104,924500
71,963150	99,911590
234,694800	76,429360
68,415380	78,935790
93,206150	85,526630
101,206100	75,085010
112,285800	224,258100
72,528230	103,903400
74,223530	77,749540
68,669480	58,932700
82,146620	59,812810
74,409130	59,513740
97,492870	90,192030
68,435440	75,466700
83,636250	114,238200
89,843990	260,382200
76,172920	177,145600
81,024720	126,704900
88,314180	120,794800
74,954150	89,112520
	174,133600
	186,160200
	118,171600
	77,649830
	67,531500
	79,874280
	193,156900
	128,671600
	86,066360
	172,631100
	176,182900
	165,906500
	136,042800
	137,445600
	89,353180
	120,272100
	337,839800
	89,153830
	114,283700
	97,718580
	85,702710
	122,352200
	103,623700
	171,591000
	98,126500
	128,168700
	97,961010
	93,020540
	141,480300
	109,488700
	92,875110
	80,362710
	217,233600
	89,113370
	137,456100
	136,140200
	87,672230
	105,298900
	274,609500
	111,817600
	166,299500
	72,645280
	198,174100
	121,621600
	81,775470
	85,351620
	105,932600
	122,546100
	88,148690
	222,097100
	116,592500
	78,053830
	69,731150
	68,883530
	93,819730
	129,767000
	207,412900
	85,799640
	92,076000
	181,802900
	107,676300
	167,429700
	74,808660
	73,989420
	74,974210
	124,350200
	110,590500
	83,393830
	126,445000
	78,530300
	122,965800
	83,422270
	203,336800
	247,284100
	131,219900
	137,153400
	188,321600
	95,446470
	155,308500
	209,701800
	76,035810
	100,952000
	106,449200
	144,043300
	94,033710
	190,359600
	74,857150
