# Supplementary material for: AutoNeuriteJ: An ImageJ plugin for measurement and classification of neuritic extensions
Source: PLoS One. 2020 Jul 16;15(7):e0234529. doi: 10.1371/journal.pone.0234529 (PMC7365462; doi:10.1371/journal.pone.0234529)
Supplement: S2 Data — (ZIP) [file pone.0234529.s002.zip › Fig 6 MAP6 Axonal Tree.txt]

WT	MAP6 KO
53,185580	101,657700
70,662930	77,589110
121,004000	81,574210
93,809230	108,082700
143,123300	134,826300
142,802100	147,709400
175,557800	91,564560
122,406800	208,789900
58,641240	48,760080
55,799850	179,474000
78,899100	121,541600
63,722900	115,339500
126,255100	109,788400
106,839200	91,488600
82,402370	135,815100
51,895110	90,873760
118,492600	224,858100
64,886080	102,012200
96,717130	131,336800
91,020580	232,673300
87,597630	103,978300
79,754880	97,038330
65,126960	89,115270
53,620320	258,741300
115,169500	47,890540
72,922720	139,780700
68,228720	91,322310
86,661580	79,253580
82,255550	94,050120
75,977440	158,855900
69,391890	146,620900
98,348320	82,283120
387,568700	148,379400
78,879630	59,898480
52,651050	340,756000
84,936330	143,464000
105,482200	82,349620
291,469400	184,167900
65,982730	65,935700
59,851440	65,240550
61,242090	131,289800
67,279590	267,860800
298,460200	360,407100
104,758200	84,094350
90,677730	49,488460
142,396900	121,300800
53,652040	80,350200
55,781320	61,964410
117,431200	109,680600
213,935000	157,745500
62,576950	52,797870
107,011300	55,024380
58,865100	81,593680
75,147370	88,566940
60,840490	171,467500
80,550610	93,260890
65,645720	73,684380
68,810870	94,858810
74,694470	121,488900
58,653680	60,399730
101,411600	123,881700
213,305900	88,680480
92,435480	93,407710
140,741800	171,852600
60,891790	96,523280
158,059900	55,913390
99,457530	245,617300
98,735690	99,090510
90,233610	182,389900
117,999100	97,859950
72,646550	156,477400
83,284090	69,146110
81,994300	150,702600
125,368200	62,335470
73,368390	71,012680
90,620210	137,271400
79,644810	137,585400
70,801260	68,511860
167,392700	331,855400
63,196200	93,667750
98,599770	56,611990
93,385120	572,259500
73,654300	188,413800
99,350080	195,193600
171,179600	283,911800
58,631940	85,923800
126,450000	386,278000
179,092600	68,723270
61,879720	129,418700
117,341600	199,075200
176,750500	52,594900
173,974500	53,039020
157,606900	71,807050
69,002390	91,553470
95,850360	199,365400
81,028940	51,559040
71,189060	87,980500
50,072950	232,784500
80,233060	115,156800
187,016700	80,003900
115,406900	72,930550
69,830460	73,637330
62,423210	97,853730
106,325200	169,639600
177,830600	135,292600
72,469960	99,602650
46,281310	92,945900
63,659000	56,225390
112,871800	211,929600
143,206100	132,538700
66,440610	68,970990
65,301770	87,294940
76,390340	153,024900
51,541470	167,196300
88,773210	88,862510
162,582900	65,660730
61,665470	116,942000
71,907170	68,212850
101,330300	111,306100
61,472370	56,787110
	75,606500
	164,330100
	123,308600
	52,018170
	59,396760
	64,289580
	269,402300
	120,741400
	82,592310
	101,870800
	66,418860
	108,279900
	51,667870
	170,651600
	340,997100
	102,381200
	154,420700
	65,114010
	68,439650
	91,243970
	77,657920
	97,597480
	108,123300
	56,898170
	84,917170
	55,384190
	48,229320
	269,806000
	120,792800
	101,601100
	128,521200
	159,043200
	96,536320
	78,033120
	134,834700
	95,520710
	186,622600
	101,645900
	81,934670
	193,104800
	219,499900
	71,079150
	64,843380
	121,500600
	335,916900
	64,771190
	100,223700
	68,206570
	111,079100
	62,287080
	48,106100
	89,930880
	52,136400
	61,659950
	263,873200
	82,497410
	51,820070
	223,439200
	95,585070
	92,518930
	91,444900
	46,573230
	51,806760
	114,235900
	67,346340
	93,864620
	103,924300
	226,984500
	73,421200
	130,306100
	137,597500
	107,359600
	87,433440
	80,782490
	114,093800
	215,419900
	126,793000
	87,575510
	49,697800
	204,833900
	54,290870
	48,106100
	46,294630
	58,412200
	104,170700
	87,918510
	95,526240
