# Supplementary material for: AutoNeuriteJ: An ImageJ plugin for measurement and classification of neuritic extensions
Source: PLoS One. 2020 Jul 16;15(7):e0234529. doi: 10.1371/journal.pone.0234529 (PMC7365462; doi:10.1371/journal.pone.0234529)
Supplement: S2 Data — (ZIP) [file pone.0234529.s002.zip › Fig 6 Map6 Internode.txt]

WT	MAP6 KO
67,627900	111,384900
86,855090	78,070520
89,780040	62,064250
136,976000	129,035400
102,501500	106,023900
252,026100	87,631770
87,862010	59,946650
84,183820	171,765400
75,510310	87,240990
91,478920	82,789170
120,832300	87,559070
76,687750	97,486270
78,863110	86,970650
48,601400	92,228670
93,148740	146,446000
92,563030	94,271840
130,666700	133,607900
83,835220	99,512350
73,965860	92,870450
46,731030	63,965760
101,124900	67,534940
79,401360	133,776900
159,055300	131,099900
119,340300	75,849560
83,805240	91,219750
89,831010	84,194020
113,095500	106,504800
79,293770	108,706700
104,638000	82,381260
67,907250	105,754600
176,270300	93,657620
100,629600	125,650800
131,594100	153,813600
69,906050	258,695500
78,958410	80,482420
124,452200	69,654460
51,443590	104,969700
73,084350	226,455300
77,752590	78,991550
89,311500	109,134600
98,961310	87,252710
62,293370	84,032650
122,443900	79,194190
110,661700	102,057800
272,309200	102,291300
70,482890	246,726100
108,004200	69,639600
75,013670	106,365100
63,414240	140,080900
111,426900	72,560730
62,791380	158,310900
195,148700	172,312700
90,318880	144,329200
65,137570	111,005500
	102,101500
	173,069300
	128,424300
	89,221310
	109,127600
	75,439940
	55,539030
	236,346400
	97,352370
	68,262080
	93,229630
	99,100530
	73,225630
	65,207560
	73,305170
	137,515200
	71,696510
	75,738330
	74,071110
	120,755000
	126,875100
	95,071010
	114,176700
	114,807800
	71,408650
	121,552100
	76,380990
	169,237300
	132,914400
	105,576700
	94,533970
	79,514270
	134,109700
	151,101000
	122,139400
	105,523300
	149,511400
	146,053200
	106,065700
	128,246200
	120,901000
	114,522200
	74,169890
	101,494500
	190,175800
	262,892700
	156,872500
	115,909200
	93,841350
	103,255200
	129,127000
	87,433140
	149,612100
	96,541930
	95,421200
	81,089210
	119,203200
	146,919200
	355,281600
	135,972200
	215,370900
	112,028000
	136,853000
